# Supplementary material for: Transcriptome analysis of hormone-induced gene expression in Brachypodium distachyon
Source: Sci Rep. 2015 Sep 30;5:14476. doi: 10.1038/srep14476 (PMC4588574; doi:10.1038/srep14476)
Supplement: Supplementary Dataset [file srep14476-s2.xls]

## Sheet: Data S1
Locus ID	Locus Description	log2 ratio	log2 cpm	p.value	q.value
Bradi2g50840	PF03321 K14487 AT4G37390.1 AUR3 BRU6 GH3-2 GH3.2 YDK1 Auxin-responsive GH3 family protein LOC_Os01g55940.1 OsGH3.2 - Probable indole-3-acetic acid-amido synthetase expressed	5.33486	4.76153	2.24417e-69	6.03501e-65
Bradi1g10030	PF00155 PTHR11751 KOG0256 4.4.1.14 K01762 AT4G37770.1 ACS8 1-amino-cyclopropane-1-carboxylate synthase 8 LOC_Os03g51740.1 aminotransferase classes I and II domain containing protein expressed	6.21882	1.33817	2.07423e-40	2.78901e-36
Bradi1g22830	PF03321 K14487 AT4G37390.1 AUR3 BRU6 GH3-2 GH3.2 YDK1 Auxin-responsive GH3 family protein LOC_Os07g40290.1 OsGH3.8 - Probable indole-3-acetic acid-amido synthetase expressed	6.23305	5.8167	1.07203e-39	9.60965e-36
Bradi3g45240	PF00400 PTHR14221 KOG0641 AT5G24320.2 Transducin/WD40 repeat-like superfamily protein LOC_Os02g33630.1 WD domain G-beta repeat domain containing protein expressed	3.98504	4.74997	1.32798e-36	8.92799e-33
Bradi2g01340	PF00892 AT3G18200.1 nodulin MtN21 /EamA-like transporter family protein LOC_Os01g02870.1 auxin-induced protein 5NG4 putative expressed	3.05406	4.36986	9.04339e-30	4.8639e-26
Bradi1g10740	LOC_Os03g50600.1 expressed protein	7.74781	-0.796482	1.23143e-21	5.51928e-18
Bradi2g60456	PF01565 PF09265 PTHR13878 KOG1231 1.5.99.12 K00279 AT2G41510.1 ATCKX1 CKX1 cytokinin oxidase/dehydrogenase 1 LOC_Os01g71310.1 cytokinin dehydrogenase precursor putative expressed	2.77241	3.76298	1.97924e-21	7.60367e-18
Bradi1g17420	PF00046 PTHR19418 AT3G03660.2 WOX11 WUSCHEL related homeobox 11 LOC_Os03g20910.2 homeobox domain containing protein expressed	4.15139	2.87136	2.87685e-20	9.67054e-17
Bradi2g46420	PF02309 AT4G29080.1 IAA27 PAP2 phytochrome-associated protein 2 LOC_Os01g48444.1 OsIAA5 - Auxin-responsive Aux/IAA gene family member expressed	2.04408	5.14994	4.44427e-20	1.32795e-16
Bradi4g41940	PF07714 PF00069 PTHR13902 KOG0198 AT1G49160.2 WNK7 Protein kinase superfamily protein LOC_Os12g06490.2 STE_PAK_Ste20_Slob_Wnk.6 - STE kinases include homologs to sterile 7 sterile 11 and sterile 20 from yeast expressed	3.26743	3.34342	4.6375e-19	1.24712e-15
Bradi4g42600	PF00069 PF07714 PTHR22985 KOG0610 AT3G44610.1 Protein kinase superfamily protein LOC_Os11g05320.1 AGC_PVPK_like_kin82y.1 - ACG kinases include homologs to PKA PKG and PKC expressed	2.82459	2.92784	5.37518e-18	1.31409e-14
Bradi3g12550	PF03195 AT3G58190.1 ASL16 LBD29 lateral organ boundaries-domain 29 LOC_Os08g44940.1 DUF260 domain containing protein putative expressed	3.7987	1.73613	3.54091e-16	7.93519e-13
Bradi5g15904	PF02362 PF06507 PF02309 AT2G28350.1 ARF10 auxin response factor 10 LOC_Os02g41800.1 auxin response factor putative expressed	2.71254	2.37596	1.06672e-15	2.05413e-12
Bradi2g34030	PF02309 AT1G04250.1 AXR3 IAA17 AUX/IAA transcriptional regulator family protein LOC_Os05g08570.2 OsIAA15 - Auxin-responsive Aux/IAA gene family member expressed	1.84536	5.18532	1.06938e-15	2.05413e-12
Bradi2g52000	PF03321 K14487 AT5G54510.1 DFL1 GH3.6 Auxin-responsive GH3 family protein LOC_Os01g57610.1 OsGH3.1 - Probable indole-3-acetic acid-amido synthetase expressed	2.37785	3.40011	2.00391e-15	3.59261e-12
Bradi3g54310	LOC_Os02g55580.1 hypothetical protein	5.85497	-0.764468	2.53903e-15	4.26747e-12
Bradi1g34340	PF02362 PF06507 PF02309 AT5G20730.2 ARF7 BIP IAA21 IAA23 IAA25 MSG1 NPH4 TIR5 Transcriptional factor B3 family protein / auxin-responsive factor AUX/IAA-related LOC_Os06g48950.1 auxin response factor 19 putative expressed	1.76161	6.27499	5.25306e-15	8.30972e-12
Bradi3g06740	PF00535 2.4.1.32 K13680 AT5G03760.1 ATCSLA09 ATCSLA9 CSLA09 CSLA9 RAT4 Nucleotide-diphospho-sugar transferases superfamily protein LOC_Os02g09930.1 CSLA1 - cellulose synthase-like family A; mannan synthase expressed	1.92899	5.99687	2.41244e-14	3.60419e-11
Bradi3g58030	PF03254 2.4.1.- K13681 AT2G03220.1 ATFT1 ATFUT1 FT1 MUR2 fucosyltransferase 1 LOC_Os02g52640.1 xyloglucan fucosyltransferase putative expressed	3.6372	2.15864	5.08484e-14	7.19692e-11
Bradi4g17890	PF00106 PF08659 PF01370 PTHR19410 KOG0725 AT3G26760.1 NAD(P)-binding Rossmann-fold superfamily protein LOC_Os11g32030.1 sex determination protein tasselseed-2 putative expressed	2.8416	2.53958	1.41668e-13	1.90487e-10
Bradi4g16670	PF05637 KOG4748 AT2G22900.1 Galactosyl transferase GMA12/MNN10 family protein LOC_Os11g34390.1 glycosyltransferase putative expressed	4.29731	1.66209	2.65063e-13	3.39433e-10
Bradi3g36020	AT1G60010.1 LOC_Os08g32520.1 expressed protein	2.86407	2.09135	1.07201e-12	1.31038e-09
Bradi2g45000	PF00046 PF02183 PTHR19418 KOG0484 K09338 AT2G01430.1 ATHB-17 ATHB17 HB17 homeobox-leucine zipper protein 17 LOC_Os01g45570.1 homeobox associated leucine zipper putative expressed	3.40323	0.538972	4.66554e-12	5.45503e-09
Bradi1g28130	PF03330 PF01357 AT3G45970.1 ATEXLA1 ATEXPL1 ATHEXP BETA 2.1 EXLA1 EXPL1 expansin-like A1 LOC_Os07g29290.1 expansin precursor putative expressed	2.00824	4.88062	7.34876e-12	8.14477e-09
Bradi2g41840	PF03171 PTHR10209 KOG0143 AT2G19590.1 ACO1 ATACO1 ACC oxidase 1 LOC_Os01g39860.1 1-aminocyclopropane-1-carboxylate oxidase protein putative expressed	4.18022	-0.252639	7.57174e-12	8.14477e-09
Bradi1g38400	PF03005 AT4G23790.1 TBL24 TRICHOME BIREFRINGENCE-LIKE 24 LOC_Os06g33330.1 powdery mildew resistant protein 5 putative expressed	1.94675	5.11386	1.61256e-11	1.66788e-08
Bradi1g75110	PF03195 K13945 AT2G42440.1 Lateral organ boundaries (LOB) domain family protein LOC_Os03g05510.1 DUF260 domain containing protein putative expressed	5.40826	-0.704141	1.7199e-11	1.71302e-08
Bradi5g17570	PF00046 PF02183 PTHR19418 KOG0483 K09338 AT3G60390.1 HAT3 homeobox-leucine zipper protein 3 LOC_Os04g46350.1 homeobox associated leucine zipper putative expressed	2.69085	1.92584	2.66395e-11	2.55853e-08
Bradi2g11120	PF02309 AT3G17600.1 IAA31 indole-3-acetic acid inducible 31 LOC_Os01g18360.1 OsIAA4 - Auxin-responsive Aux/IAA gene family member expressed	2.70928	3.33676	2.87227e-11	2.66349e-08
Bradi5g23715	LOC_Os04g55100.1 expressed protein	3.32577	0.487468	3.84073e-11	3.44283e-08
Bradi1g55370	PF02309 AT1G04240.1 IAA3 SHY2 AUX/IAA transcriptional regulator family protein LOC_Os07g08460.1 OsIAA24 - Auxin-responsive Aux/IAA gene family member expressed	1.76497	4.9278	6.89419e-11	5.9806e-08
Bradi5g13717	PF00240 PTHR10677 AT5G14360.1 Ubiquitin-like superfamily protein LOC_Os02g38410.1 ubiquitin family protein putative expressed	3.68842	2.1751	1.11698e-10	9.38684e-08
Bradi1g27867	PF00722 PF06955 2.4.1.207 K08235 AT2G36870.1 XTH32 xyloglucan endotransglucosylase/hydrolase 32 LOC_Os07g29750.1 glycosyl hydrolases family 16 putative expressed	2.04786	4.9952	1.89565e-10	1.54478e-07
Bradi1g75120	PF03195 AT2G42430.1 ASL18 LBD16 lateral organ boundaries-domain 16 LOC_Os03g05500.1 DUF260 domain containing protein putative expressed	3.22214	3.72315	3.82048e-10	3.02178e-07
Bradi3g59020	PF00933 PF01915 AT1G78060.1 Glycosyl hydrolase family protein LOC_Os02g51620.1 glycosyl hydrolase family 3 protein putative expressed	1.64729	7.61943	1.10193e-09	8.46659e-07
Bradi2g04910	PF02309 AT1G04250.1 AXR3 IAA17 AUX/IAA transcriptional regulator family protein LOC_Os01g08320.1 OsIAA1 - Auxin-responsive Aux/IAA gene family member expressed	2.02486	4.73351	1.57021e-09	1.17295e-06
Bradi2g32270	PF00759 PF09478 PTHR22298 AT1G64390.1 AtGH9C2 GH9C2 glycosyl hydrolase 9C2 LOC_Os05g12150.1 endoglucanase precursor putative expressed	2.8101	1.89663	3.25504e-09	2.3658e-06
Bradi4g35960	PF02309 AT1G04240.1 IAA3 SHY2 AUX/IAA transcriptional regulator family protein LOC_Os09g35870.1 OsIAA26 - Auxin-responsive Aux/IAA gene family member expressed	4.37591	-0.280505	4.17625e-09	2.95546e-06
Bradi4g21790	PF00854 PTHR11654 KOG1237 AT1G59740.1 Major facilitator superfamily protein LOC_Os11g12740.1 peptide transporter PTR2 putative expressed	2.08885	2.7262	4.45596e-09	3.07256e-06
Bradi4g26560	PF00201 PTHR11926 KOG1192 AT4G15550.1 IAGLU indole-3-acetate beta-D-glucosyltransferase LOC_Os11g04860.1 anthocyanin 5-O-glucosyltransferase putative expressed	3.81579	-0.0171663	4.79356e-09	3.22271e-06
Bradi1g45020	PF03547 K13947 AT1G73590.1 ATPIN1 PIN1 Auxin efflux carrier family protein LOC_Os06g12610.1 auxin efflux carrier component putative expressed	1.88364	5.06851	7.41288e-09	4.86213e-06
Bradi3g59520	PF03547 K13947 AT1G73590.1 ATPIN1 PIN1 Auxin efflux carrier family protein LOC_Os02g50960.1 auxin efflux carrier component putative expressed	1.57229	5.73851	7.74013e-09	4.95589e-06
novel_gene_424		4.04549	-0.990524	8.21663e-09	5.13864e-06
Bradi3g18800	PF00046 AT3G03660.2 WOX11 WUSCHEL related homeobox 11 LOC_Os08g14400.1 homeobox domain containing protein expressed	5.34503	0.655054	8.92249e-09	5.45326e-06
Bradi4g34230	PF10250 AT3G21190.1 O-fucosyltransferase family protein LOC_Os09g32320.1 growth regulator related protein putative expressed	1.50557	6.13743	1.09677e-08	6.55427e-06
Bradi2g07150	PF00759 PF09478 PTHR22298 AT4G11050.1 AtGH9C3 GH9C3 glycosyl hydrolase 9C3 LOC_Os01g12070.1 endoglucanase precursor putative expressed	4.09849	2.45665	1.56455e-08	9.1465e-06
Bradi3g04585	PF12609 AT4G10265.1 Wound-responsive family protein LOC_Os02g06560.1 wound induced protein putative expressed	3.07042	0.354032	2.08631e-08	1.19372e-05
Bradi1g45260	PF00010 AT3G28857.1 basic helix-loop-helix (bHLH) DNA-binding family protein LOC_Os02g51320.1 helix-loop-helix DNA-binding domain containing protein expressed	2.40056	2.49993	2.55152e-08	1.42949e-05
Bradi2g04660	PF00067 PTHR19383 KOG0157 AT2G26710.1 BAS1 CYP72B1 CYP734A1 Cytochrome P450 superfamily protein LOC_Os01g29150.1 cytochrome P450 72A1 putative expressed	1.82397	3.45822	4.55654e-08	2.5007e-05
Bradi2g50230	LOC_Os01g55160.1 expressed protein	2.74447	0.889281	5.30589e-08	2.85372e-05
Bradi1g36800	PF00067 PTHR19383 KOG0157 AT2G26710.1 BAS1 CYP72B1 CYP734A1 Cytochrome P450 superfamily protein LOC_Os06g39880.1 cytochrome P450 72A1 putative expressed	2.64947	0.981062	7.1602e-08	3.77553e-05
Bradi1g78530	PF00413 PTHR10201 AT2G45040.1 Matrixin family protein LOC_Os10g40830.1 metalloendoproteinase 1 precursor putative expressed	2.43351	1.68506	1.1167e-07	5.77504e-05
novel_gene_261		3.5754	0.579181	3.2883e-07	0.000165515
Bradi2g23580	AT4G02830.1 LOC_Os05g37930.1 expressed protein	1.57311	4.35465	3.32359e-07	0.000165515
Bradi3g55680	PF03195 AT2G42430.1 ASL18 LBD16 lateral organ boundaries-domain 16 LOC_Os02g57490.1 DUF260 domain containing protein putative expressed	3.47162	-0.177687	3.61076e-07	0.000176547
Bradi2g16850	PF02309 AT2G22670.4 IAA8 indoleacetic acid-induced protein 8 LOC_Os05g48590.1 OsIAA19 - Auxin-responsive Aux/IAA gene family member expressed	1.4366	8.00671	4.38083e-07	0.000210374
Bradi1g37560	PF00067 PTHR19383 KOG0156 1.14.13.78 K04122 AT5G25900.1 ATKO1 CYP701A3 GA3 GA requiring 3 LOC_Os06g37364.2 cytochrome P450 putative expressed	5.04776	-1.41554	4.92829e-07	0.000232511
Bradi3g47620	PF03000 AT1G67900.1 Phototropic-responsive NPH3 family protein LOC_Os02g38120.1 BTBN3 - Bric-a-Brac Tramtrack Broad Complex BTB domain with non-phototropic hypocotyl 3 NPH3 domain expressed	2.03163	4.0039	6.26199e-07	0.00029034
Bradi3g51550	PF00067 PTHR19383 KOG0157 AT1G12740.1 CYP87A2 cytochrome P450 family 87 subfamily A polypeptide 2 LOC_Os02g45280.1 cytochrome P450 putative expressed	3.45705	0.0106631	7.62954e-07	0.000347752
Bradi3g54610	PF02309 AT3G23030.1 IAA2 indole-3-acetic acid inducible 2 LOC_Os02g56120.1 OsIAA9 - Auxin-responsive Aux/IAA gene family member expressed	3.99139	4.07275	9.61199e-07	0.00043081
Bradi3g38167	AT5G67020.1 LOC_Os08g36820.1 expressed protein	2.91628	0.250441	1.02404e-06	0.000451451
Bradi1g77130	PF00141 AT1G05260.1 RCI3 RCI3A Peroxidase superfamily protein LOC_Os03g02939.1 peroxidase precursor putative expressed	3.4959	0.274106	1.39559e-06	0.000605328
Bradi1g47737	PF06813 PF07690 PTHR21576 AT1G80530.1 Major facilitator superfamily protein LOC_Os06g08110.1 nodulin putative expressed	1.20082	5.4929	1.97752e-06	0.000844117
Bradi2g10340	PF00249 PTHR10641 KOG0048 AT1G69560.1 ATMYB105 LOF2 MYB105 myb domain protein 105 LOC_Os01g16810.1 MYB family transcription factor putative expressed	2.84153	0.473236	2.05327e-06	0.000862759
Bradi4g29852	AT5G37840.1 LOC_Os09g23780.1 expressed protein	1.3887	3.70816	2.35277e-06	0.000969277
Bradi1g31337	PF00847 K09285 AT5G57390.1 AIL5 CHO1 EMK AINTEGUMENTA-like 5 LOC_Os04g55970.2 AP2-like ethylene-responsive transcription factor AINTEGUMENTA putative expressed	2.4684	0.764162	2.37886e-06	0.000969277
Bradi1g51897	PF00097 PTHR22764 AT3G61460.1 BRH1 brassinosteroid-responsive RING-H2 LOC_Os02g45710.1 zinc finger C3HC4 type domain containing protein expressed	4.6611	-1.88516	3.2687e-06	0.00131197
Bradi3g32340	PF00182 PTHR22595 KOG4742 AT3G12500.1 ATHCHIB B-CHI CHI-B HCHIB PR-3 PR3 basic chitinase LOC_Os10g39680.1 CHIT14 - Chitinase family protein precursor expressed	-1.37571	6.59515	4.66002e-06	0.00182646
Bradi1g47720	LOC_Os06g08130.1 expressed protein	5.09259	-1.98588	4.75094e-06	0.00182646
Bradi1g29776	PF00069 PF07714 PTHR23258 KOG1187 AT2G17220.1 Protein kinase superfamily protein LOC_Os06g51170.1 serine/threonine-protein kinase Cx32 chloroplast precursor putative expressed	1.8217	2.36665	4.75903e-06	0.00182646
Bradi3g42470	PF03087 AT2G17080.1 Arabidopsis protein of unknown function (DUF241) LOC_Os08g43870.1 carrier putative expressed	3.33149	-0.57781	4.82219e-06	0.00182646
Bradi2g31820	PF02309 AT4G29080.1 IAA27 PAP2 phytochrome-associated protein 2 LOC_Os05g14180.1 OsIAA17 - Auxin-responsive Aux/IAA gene family member expressed	1.2191	9.13324	5.69619e-06	0.00212753
Bradi3g58560	PF02298 AT2G32300.1 UCC1 uclacyanin 1 LOC_Os06g11490.1 plastocyanin-like domain containing protein putative expressed	2.24952	1.65802	5.97487e-06	0.00220104
Bradi1g21420	PF02358 PTHR10788 AT2G22190.1 Haloacid dehalogenase-like hydrolase (HAD) superfamily protein LOC_Os07g43160.1 uncharacterized glycosyl hydrolase Rv2006/MT2062 putative expressed	2.75846	-0.562243	6.58851e-06	0.0023943
Bradi1g57580	PF00188 PTHR10334 KOG3017 AT5G57625.1 CAP (Cysteine-rich secretory proteins Antigen 5 and Pathogenesis-related 1 protein) superfamily protein LOC_Os07g03710.1 SCP-like extracellular protein expressed	-3.60008	3.61893	8.82391e-06	0.0031639
Bradi1g53830	PF00036 PTHR10891 AT5G39670.1 Calcium-binding EF-hand family protein LOC_Os07g12240.1 EF hand family protein putative expressed	2.92647	1.25306	1.20212e-05	0.00425362
Bradi3g32025	LOC_Os10g39000.1 expressed protein	2.06885	1.0204	1.22762e-05	0.00428741
Bradi1g46150	PF00892 AT1G44800.1 nodulin MtN21 /EamA-like transporter family protein LOC_Os06g10750.1 integral membrane protein DUF6 containing protein expressed	1.10734	4.4347	1.34595e-05	0.00464043
Bradi3g52880	PF02701 AT5G62940.1 DOF5.6 HCA2 Dof-type zinc finger DNA-binding family protein LOC_Os02g47810.1 dof zinc finger domain containing protein putative expressed	2.0028	2.58668	1.39314e-05	0.00474233
Bradi1g15150	LOC_Os03g39980.1 expressed protein	5.56696	0.602064	1.41413e-05	0.0047536
Bradi3g38250	PF00010 PTHR12565:SF7 AT3G50330.1 HEC2 basic helix-loop-helix (bHLH) DNA-binding superfamily protein LOC_Os08g36740.1 bHelix-loop-helix transcription factor putative expressed	4.4616	-2.05833	1.59094e-05	0.00528192
Bradi3g30647	PF00069 PF07714 PTHR22982 KOG0032 2.7.1.- K00924 AT2G46700.1 ATCRK3 CRK3 CDPK-related kinase 3 LOC_Os10g36710.1 CAMK_CAMK_like.40 - CAMK includes calcium/calmodulin depedent protein kinases expressed	1.54185	2.57049	1.75944e-05	0.00577011
Bradi1g76900		3.23071	-1.46123	2.07671e-05	0.00672854
Bradi4g32810	PF00141 1.11.1.7 K00430 AT2G22420.1 Peroxidase superfamily protein LOC_Os09g29490.1 peroxidase precursor putative expressed	1.68474	3.05474	2.27204e-05	0.00727378
Bradi3g28900	PF03641 K06966 AT2G37210.1 lysine decarboxylase family protein LOC_Os10g33900.1 possible lysine decarboxylase domain containing protein expressed	1.43267	4.49491	2.34301e-05	0.00741273
Bradi3g05380	PF04640 AT1G31040.1 PLATZ transcription factor family protein LOC_Os06g45540.1 zinc-binding protein putative expressed	2.11523	1.18976	2.86994e-05	0.00895969
Bradi4g17410	PF02362 PF06507 PF02309 AT5G62000.1 ARF1-BP ARF2 HSS ORE14 auxin response factor 2 LOC_Os11g32110.4 auxin response factor putative expressed	1.04443	7.92363	2.8986e-05	0.00895969
Bradi2g18670	PF03372 PTHR11200 KOG0565 AT1G71710.1 DNAse I-like superfamily protein LOC_Os01g51890.1 endonuclease/exonuclease/phosphatase family domain containing protein expressed	-1.53958	4.44815	3.23026e-05	0.00987139
Bradi2g52460	PF03352 3.2.2.20 K01246 AT5G44680.1 DNA glycosylase superfamily protein LOC_Os01g58550.1 methyladenine glycosylase putative expressed	1.19632	4.88388	3.36886e-05	0.0101792
Bradi1g51860	PF00702 PTHR18901 KOG2914 AT2G38740.1 Haloacid dehalogenase-like hydrolase (HAD) superfamily protein LOC_Os09g24230.1 haloacid dehalogenase-like hydrolase family protein putative expressed	1.35215	3.37258	3.57777e-05	0.0106904
Bradi3g27440	PF03330 PF01357 AT1G20190.1 ATEXP11 ATEXPA11 ATHEXP ALPHA 1.14 EXP11 EXPA11 expansin 11 LOC_Os03g31480.1 expansin precursor putative expressed	-8.85118	2.01512	3.72274e-05	0.0110013
Bradi3g50730	PF03330 PF01357 AT2G45110.1 ATEXPB4 ATHEXP BETA 1.1 EXPB4 expansin B4 LOC_Os05g15690.1 expansin precursor putative expressed	4.26421	-1.36754	4.19256e-05	0.0121243
Bradi2g60490	PF00332 AT4G16260.1 Glycosyl hydrolase superfamily protein LOC_Os01g71670.1 glycosyl hydrolases family 17 putative expressed	-2.7901	4.99831	4.19291e-05	0.0121243
Bradi1g16540	PF03360 PTHR10896 KOG1476 AT2G37090.1 IRX9 Nucleotide-diphospho-sugar transferases superfamily protein LOC_Os07g49370.1 glycosyltransferase family 43 protein putative expressed	1.3673	3.25988	4.24404e-05	0.0121416
Bradi1g71220	PF03006 PTHR20855 AT4G37680.1 HHP4 heptahelical protein 4 LOC_Os03g10300.1 haemolysin-III putative expressed	5.31323	-2.48482	4.35269e-05	0.0122356
Bradi1g10730		5.31323	-2.48482	4.36792e-05	0.0122356
Bradi2g02140	PTHR13683 AT1G03230.1 Eukaryotic aspartyl protease family protein LOC_Os01g71080.1 xylanase inhibitor putative expressed	5.31323	-2.48482	4.41791e-05	0.0122481
Bradi5g13320	PF03171 PTHR10209 KOG0143 AT1G14130.1 2-oxoglutarate (2OG) and Fe(II)-dependent oxygenase superfamily protein LOC_Os04g39980.1 gibberellin 20 oxidase 2 putative expressed	1.38241	3.63212	4.93617e-05	0.0135452
novel_gene_391		4.74393	12.405	5.08627e-05	0.0138162
Bradi5g19120	AT1G69230.1 SP1L2 SPIRAL1-like2 LOC_Os04g48870.1 nitrilase-associated protein putative expressed	-7.03556	0.322754	5.31145e-05	0.0142836
Bradi2g15270		4.08042	-2.05829	5.60034e-05	0.0149113
Bradi3g31410	PF01204 PTHR23403 KOG0602 3.2.1.28 K01194 AT4G24040.1 ATTRE1 TRE1 trehalase 1 LOC_Os10g37660.1 trehalase precursor putative expressed	1.3442	5.40317	6.03907e-05	0.0159218
Bradi2g23050	AT2G39370.1 LOC_Os05g38690.1 expressed protein	1.92018	1.16725	6.40443e-05	0.0167212
Bradi1g46602	PF02362 PF06507 PF02309 K14486 AT5G20730.2 ARF7 BIP IAA21 IAA23 IAA25 MSG1 NPH4 TIR5 Transcriptional factor B3 family protein / auxin-responsive factor AUX/IAA-related LOC_Os06g09660.1 auxin response factor putative expressed	1.31274	5.03538	6.58725e-05	0.0170331
Bradi3g47980	AT1G67590.1 Remorin family protein LOC_Os02g39000.1 remorin C-terminal domain containing protein putative expressed	3.90613	-1.27804	7.40307e-05	0.0189603
Bradi1g13060	PF00314 AT4G11650.1 ATOSM34 OSM34 osmotin 34 LOC_Os03g46070.1 thaumatin putative expressed	-3.25209	2.39949	7.64398e-05	0.0193926
Bradi1g39017	PF00097 PTHR22764 AT4G40070.1 RING/U-box superfamily protein LOC_Os06g34430.1 zinc finger protein putative expressed	-8.20498	1.39709	8.52751e-05	0.0214319
Bradi4g27680	PF00141 1.11.1.7 K00430 AT1G71695.1 Peroxidase superfamily protein LOC_Os01g73170.1 peroxidase precursor putative expressed	1.50306	3.09456	8.83085e-05	0.0219888
Bradi2g49680	PF00150 AT2G20680.1 Glycosyl hydrolase superfamily protein LOC_Os01g54300.1 OsMan02 - Endo-Beta-Mannanase expressed	1.5949	3.84186	9.14284e-05	0.0225568
Bradi4g26300	PF03547 AT1G23080.3 ATPIN7 PIN7 Auxin efflux carrier family protein LOC_Os11g04190.1 auxin efflux carrier component putative expressed	1.77295	0.913833	0.000137995	0.0337359
Bradi1g78487	PF05703 PF08458 AT4G17350.1 Plant protein of unknown function (DUF828) with plant pleckstrin homology-like region LOC_Os10g41060.1 expressed protein	1.59097	1.91002	0.000145361	0.0350428
Bradi4g43770	PF05678 AT2G41010.1 ATCAMBP25 CAMBP25 calmodulin (CAM)-binding protein of 25 kDa LOC_Os11g03660.1 VQ domain containing protein putative expressed	4.30284	-2.21375	0.000145947	0.0350428
Bradi3g23066	PF00892 AT4G08290.1 nodulin MtN21 /EamA-like transporter family protein LOC_Os10g14920.1 integral membrane protein DUF6 containing protein expressed	1.33146	3.38022	0.000148236	0.035155
Bradi3g23360	PF00560 PTHR10588 KOG1644 AT1G78230.1 Outer arm dynein light chain 1 protein LOC_Os10g22980.4 leucine rich repeat domain containing protein putative expressed	-7.09015	0.366076	0.000149028	0.035155
Bradi1g13860	PF00069 PF07714 PTHR22985 KOG0610 AT2G34650.1 ABR PID Protein kinase superfamily protein LOC_Os03g44020.1 AGC_PVPK_like_kin82y.9 - ACG kinases include homologs to PKA PKG and PKC expressed	1.45555	2.45268	0.000158673	0.0371046
Bradi3g42540	PF03087 AT2G17070.1 Arabidopsis protein of unknown function (DUF241) LOC_Os08g43980.1 carrier putative expressed	3.26356	-0.919585	0.000162569	0.0376881
Bradi2g60441	PF00332 AT3G57260.1 BG2 BGL2 PR-2 PR2 beta-1 3-glucanase 2 LOC_Os01g71670.1 glycosyl hydrolases family 17 putative expressed	-1.50439	5.27177	0.000165749	0.0380967
Bradi1g03300	LOC_Os10g32640.1 retrotransposon protein putative Ty3-gypsy subclass expressed	5.00035	-2.53528	0.000186691	0.0411516
Bradi1g21980	PF00319 PF01486 PTHR11945 KOG0014 AT1G69120.1 AGL7 AP1 K-box region and MADS-box transcription factor family protein LOC_Os07g41370.1 OsMADS18 - MADS-box family gene with MIKCc type-box expressed	5.00035	-2.53528	0.000186691	0.0411516
Bradi1g42950	PTHR11389 AT2G26940.1 C2H2-type zinc finger family protein LOC_Os06g20020.1 ZOS6-03 - C2H2 zinc finger protein expressed	5.00035	-2.53528	0.000186691	0.0411516
Bradi1g71760	PF00806 PTHR12537 KOG1488 AT1G78160.1 APUM7 PUM7 pumilio 7 LOC_Os03g09150.1 pumilio-family RNA binding repeat domain containing protein expressed	5.00035	-2.53528	0.000186691	0.0411516
Bradi2g55910	PF03168 AT2G35460.1 Late embryogenesis abundant (LEA) hydroxyproline-rich glycoprotein family LOC_Os01g64450.1 harpin-induced protein 1 domain containing protein expressed	5.00035	-2.53528	0.000186691	0.0411516
Bradi1g25250	AT3G09280.1 LOC_Os07g36430.1 expressed protein	1.9612	0.487507	0.000192705	0.0419502
Bradi3g27400	AT4G35930.1 F-box family protein LOC_Os10g30280.1 OsFBX386 - F-box domain containing protein expressed	1.09554	4.7542	0.000193434	0.0419502
Bradi4g19550	PF00069 PF07714 PTHR23258 KOG1187 AT1G24030.1 Protein kinase superfamily protein LOC_Os11g26140.1 cysteine-rich receptor-like protein kinase 4 precursor putative expressed	1.27659	3.36543	0.000225544	0.0485226
Bradi1g19050	PF02493 PF01504 PTHR23086 KOG0229 2.7.1.68 K00889 AT3G56960.1 PIP5K4 phosphatidyl inositol monophosphate 5 kinase 4 LOC_Os07g46490.1 phosphatidylinositol-4-phosphate 5-kinase putative expressed	1.46455	2.73749	0.000248966	0.0531364
Bradi1g45580	PF04674 AT4G08950.1 EXO Phosphate-responsive 1 family protein LOC_Os06g11660.1 phosphate-induced protein 1 conserved region domain containing protein expressed	1.41803	4.9981	0.00028846	0.0610226
Bradi2g56607	PF01301 PF02140 PTHR23421 KOG0496 AT5G63810.1 BGAL10 beta-galactosidase 10 LOC_Os01g65460.1 beta-galactosidase precursor putative expressed	0.970486	4.45898	0.000290454	0.0610226
Bradi4g36996	LOC_Os09g37400.1 OsSAUR45 - Auxin-responsive SAUR gene family member expressed	1.4924	2.43973	0.000295789	0.0616617
Bradi3g29720	PF04450 AT2G15220.1 Plant basic secretory protein (BSP) family protein LOC_Os10g34910.1 secretory protein putative expressed	-1.60414	5.8365	0.000298478	0.0616998
Bradi5g26710	LOC_Os03g02210.1 expressed protein	2.77995	-1.09336	0.00030056	0.0616998
Bradi4g37010	PF02519 AT5G27780.1 SAUR-like auxin-responsive protein family LOC_Os09g37500.1 OsSAUR55 - Auxin-responsive SAUR gene family member expressed	2.25609	0.153443	0.000313358	0.0638395
Bradi1g32540	AT1G30280.1 Chaperone DnaJ-domain superfamily protein LOC_Os06g46440.1 expressed protein	2.2156	0.0714766	0.000344437	0.0696435
Bradi1g17877	PF00141 AT5G05340.1 Peroxidase superfamily protein LOC_Os07g47990.1 peroxidase precursor putative expressed	-6.06722	5.62072	0.000361875	0.0726234
Bradi1g10040	AT5G66290.1 LOC_Os03g51700.1 expressed protein	1.27375	2.76039	0.000395758	0.0788351
Bradi5g18340	PF01490 PTHR22950 KOG1303 AT1G47670.1 Transmembrane amino acid transporter family protein LOC_Os04g47420.1 transmembrane amino acid transporter protein putative expressed	1.46333	1.69826	0.000413073	0.0816792
Bradi4g36210	PF00249 PTHR10641 KOG0048 K09422 AT4G22680.1 AtMYB85 MYB85 myb domain protein 85 LOC_Os09g36250.1 MYB family transcription factor putative expressed	1.75113	0.312013	0.000473253	0.0928958
Bradi4g36955	PF02519 AT1G29500.1 SAUR-like auxin-responsive protein family LOC_Os09g37460.1 OsSAUR51 - Auxin-responsive SAUR gene family member expressed	1.83447	0.870537	0.000532954	0.103857
Bradi3g29580	PF03330 LOC_Os10g34840.1 RIPER6 - Ripening-related family protein precursor expressed	-2.41741	2.46873	0.000546587	0.105747
Bradi1g55730	PF00069 PF07714 PTHR22986 KOG0589 2.7.11.1 K08857 AT3G04810.1 ATNEK2 NEK2 NIMA-related kinase 2 LOC_Os07g08000.1 expressed protein	-1.37801	4.97453	0.000550735	0.105788
Bradi4g33760	PF00759 PTHR22298 AT1G02800.1 ATCEL2 CEL2 cellulase 2 LOC_Os02g03120.1 endoglucanase putative expressed	3.88533	-1.8511	0.000561446	0.107081
Bradi1g30090	PF03087 AT1G76240.1 Arabidopsis protein of unknown function (DUF241) LOC_Os06g51010.1 expressed protein	3.50712	-1.88361	0.000598187	0.113285
Bradi2g48907	PF03106 AT1G29280.1 ATWRKY65 WRKY65 WRKY DNA-binding protein 65 LOC_Os01g53040.1 WRKY14 expressed	-4.09167	0.495672	0.000612656	0.115214
Bradi5g09800		1.84909	0.41398	0.000622952	0.116336
Bradi1g64350		2.60361	-1.34269	0.000651075	0.12075
Bradi4g04917	PF07887 AT4G25800.1 Calmodulin-binding protein LOC_Os12g36920.1 calmodulin binding protein putative expressed	0.987985	4.3779	0.000667467	0.122519
Bradi5g05674	PF02823 PTHR13822 3.6.3.14 K02114 ATCG00470.1 ATP synthase epsilon chain LOC_Os10g21264.1 ATP synthase epsilon chain putative expressed	4.08085	-2.05823	0.000669728	0.122519
Bradi1g74690	LOC_Os11g09478.1 OsFBX402 - F-box domain containing protein expressed	-6.11876	-0.458987	0.000677615	0.123124
Bradi1g50120	LOC_Os06g04230.1 expressed protein	1.73847	2.13227	0.00072085	0.130101
Bradi3g55880	LOC_Os02g57850.1 expressed protein	2.29167	-1.02228	0.000741895	0.13228
Bradi3g22970	LOC_Os10g11730.1 LTPL88 - Protease inhibitor/seed storage/LTP family protein precursor expressed	-8.43946	1.61592	0.000742757	0.13228
Bradi2g44040	PF00225 PTHR16012 K10393 AT3G16060.1 ATP binding microtubule motor family protein LOC_Os01g43580.1 kinesin motor domain containing protein putative expressed	0.797789	5.57517	0.000775999	0.136237
Bradi4g40330		-5.99525	-0.558841	0.000776375	0.136237
Bradi5g03180	PF08488 PF07645 PF00069 PF07714 PTHR23258 KOG1187 AT1G21270.1 WAK2 wall-associated kinase 2 LOC_Os10g07556.1 wall-associated receptor kinase-like 22 precursor putative expressed	-7.23642	0.505753	0.000780176	0.136237
Bradi5g22590	AT3G20557.1 LOC_Os04g53560.1 expressed protein	-3.75412	2.69829	0.000794325	0.137813
Bradi2g22280	PF00234 AT2G38540.1 ATLTP1 LP1 LTP1 lipid transfer protein 1 LOC_Os01g60740.1 LTPL16 - Protease inhibitor/seed storage/LTP family protein precursor expressed	-6.5364	-0.112389	0.000834465	0.143849
Bradi4g27090	PF00168 PF08372 PTHR10024 AT3G57880.1 Calcium-dependent lipid-binding (CaLB domain) plant phosphoribosyltransferase family protein LOC_Os04g58720.1 anthranilate phosphoribosyltransferase putative expressed	2.10243	0.85421	0.000881631	0.150831
Bradi2g57747	PF00847 AT1G51190.1 PLT2 Integrase-type DNA-binding superfamily protein LOC_Os01g67410.1 AP2/EREBP transcription factor BABY BOOM putative expressed	1.90908	0.75845	0.000886188	0.150831
Bradi4g27341	PF00069 PF07714 PTHR23258 KOG1187 AT5G65600.1 Concanavalin A-like lectin protein kinase family protein LOC_Os04g05470.1 protein kinase putative expressed	-1.99367	3.64127	0.00089415	0.15123
Bradi4g16060	PF00083 PF07690 PTHR11600 KOG0254 AT5G26340.1 ATSTP13 MSS1 STP13 Major facilitator superfamily protein LOC_Os03g11900.1 transporter family protein putative expressed	-3.38983	0.694214	0.00105675	0.177613
Bradi5g18780	PF00067 PTHR19383 KOG0157 AT1G12740.1 CYP87A2 cytochrome P450 family 87 subfamily A polypeptide 2 LOC_Os04g48170.1 cytochrome P450 putative expressed	1.75819	3.38559	0.00109696	0.183226
Bradi5g03790	PF05922 PF00082 PF02225 PTHR10795 AT4G10540.1 Subtilase family protein LOC_Os02g17090.1 OsSub17 - Putative Subtilisin homologue expressed	2.2787	2.66849	0.00117887	0.195692
Bradi1g61620	PF00447 PTHR10015 AT1G46264.1 AT-HSFB4 HSFB4 SCZ heat shock transcription factor B4 LOC_Os03g25120.1 HSF-type DNA-binding domain containing protein expressed	-3.5376	0.00786754	0.00125386	0.206864
Bradi2g22226	PF00332 AT4G16260.1 Glycosyl hydrolase superfamily protein LOC_Os05g31140.1 glycosyl hydrolases family 17 putative expressed	4.59821	-1.53973	0.00126451	0.207349
Bradi5g12520	PF01221 PTHR11886 KOG3430 AT1G23220.1 Dynein light chain type 1 family protein LOC_Os04g38880.1 dynein light chain type 1 domain containing protein expressed	1.19397	3.16879	0.00128448	0.208552
Bradi4g17237	PF03321 K14487 AT1G28130.1 GH3.17 Auxin-responsive GH3 family protein LOC_Os07g47490.2 OsGH3.11 - Probable indole-3-acetic acid-amido synthetase expressed	2.15787	0.652124	0.00129407	0.208552
Bradi1g72040	PF03151 AT1G28220.1 ATPUP3 PUP3 purine permease 3 LOC_Os03g08880.1 purine permease putative expressed	3.70933	-1.70104	0.00129512	0.208552
Bradi1g44790	PF00141 AT1G05260.1 RCI3 RCI3A Peroxidase superfamily protein LOC_Os06g20150.1 peroxidase precursor putative expressed	-9.334	2.48246	0.00136387	0.218317
Bradi5g11950	PF00201 PTHR11926 KOG1192 AT1G22380.1 AtUGT85A3 UGT85A3 UDP-glucosyl transferase 85A3 LOC_Os04g37820.1 cytokinin-O-glucosyltransferase 2 putative expressed	-2.49299	3.51825	0.00141924	0.225836
Bradi3g09110	PF01564 PTHR11558 KOG1562 2.5.1.16 K00797 AT5G19530.1 ACL5 S-adenosyl-L-methionine-dependent methyltransferases superfamily protein LOC_Os02g14190.1 spermidine synthase putative expressed	1.1426	3.79354	0.00143745	0.227387
Bradi2g56847	PF03405 AT3G02630.1 Plant stearoyl-acyl-carrier-protein desaturase family protein LOC_Os01g65830.1 acyl-desaturase chloroplast precursor putative expressed	2.94311	-0.470082	0.00151597	0.238406
Bradi1g66730	PF08137 AT2G39705.1 DVL11 RTFL8 ROTUNDIFOLIA like 8 LOC_Os03g16600.1 expressed protein	1.23798	3.0174	0.00152775	0.238862
Bradi5g17450	PF00069 PF07714 PTHR22985 KOG0610 AT2G44830.1 Protein kinase superfamily protein LOC_Os04g46180.1 AGC_PVPK_like_kin82y.11 - ACG kinases include homologs to PKA PKG and PKC expressed	1.13605	4.77457	0.00155482	0.241688
Bradi4g39780	PF00854 PTHR11654 KOG1237 AT1G33440.1 Major facilitator superfamily protein LOC_Os12g12934.1 peptide transporter PTR3-A putative expressed	-1.57237	3.20525	0.00157758	0.243817
Bradi3g15956	PF01397 PF03936 AT5G23960.1 ATTPS21 TPS21 terpene synthase 21 LOC_Os01g23530.1 terpene synthase putative expressed	-7.98794	1.19366	0.00167701	0.257704
Bradi2g47072	AT1G43667.1 Bifunctional inhibitor/lipid-transfer protein/seed storage 2S albumin superfamily protein LOC_Os01g49640.1 LTPL149 - Protease inhibitor/seed storage/LTP family protein precursor expressed	4.20974	-2.48461	0.00186602	0.283388
Bradi4g36810	PF02784 PF00278 PTHR11482 KOG0622 4.1.1.17 K01581 AT5G11880.1 Pyridoxal-dependent decarboxylase family protein LOC_Os09g37120.1 pyridoxal-dependent decarboxylase protein putative expressed	1.4745	4.13666	0.00186929	0.283388
Bradi4g22005		-0.997707	5.73059	0.00187577	0.283388
Bradi1g00660	PF00892 AT5G64700.1 nodulin MtN21 /EamA-like transporter family protein LOC_Os10g12400.1 nodulin putative expressed	4.20477	-2.48428	0.00189455	0.284627
novel_gene_277		2.01343	0.840733	0.00195041	0.291392
Bradi4g21220	PF00892 PF03151 AT1G75500.1 WAT1 Walls Are Thin 1 LOC_Os08g44750.1 auxin-induced protein 5NG4 putative expressed	1.09554	3.91913	0.00198072	0.294285
Bradi2g44130	PF00067 PTHR19383 AT3G14690.1 CYP72A15 cytochrome P450 family 72 subfamily A polypeptide 15 LOC_Os01g43710.1 cytochrome P450 72A1 putative expressed	-3.24867	0.56327	0.00199429	0.294673
Bradi4g27150	AT4G12070.1 LOC_Os09g10950.1 expressed protein	3.00904	-1.81976	0.00210979	0.310035
Bradi1g25710	PF01657 AT4G23160.1 CRK8 cysteine-rich RLK (RECEPTOR-like protein kinase) 8 LOC_Os07g47230.1 TKL_IRAK_DUF26-lh.10 - DUF26 kinases have homology to DUF26 containing loci expressed	-3.68974	0.137446	0.00213554	0.312114
Bradi3g01157	PF07645 PF00069 PF07714 PTHR23258 KOG1187 AT1G21240.1 WAK3 wall associated kinase 3 LOC_Os02g02120.1 OsWAK11 - OsWAK receptor-like protein kinase expressed	-1.88619	3.98576	0.00217456	0.316098
Bradi2g26160	LOC_Os06g33880.1 expressed protein	1.22402	2.66756	0.00224392	0.322099
Bradi2g47160	AT2G16190.1 LOC_Os01g49810.1 expressed protein	3.74556	-2.13258	0.00225004	0.322099
Bradi1g71360	PF00083 PF07690 PTHR11600 KOG0254 AT3G18830.1 ATPLT5 ATPMT5 PMT5 polyol/monosaccharide transporter 5 LOC_Os03g10100.1 transporter family protein putative expressed	-2.62287	0.87388	0.00225177	0.322099
Bradi1g64550	PF07716 PF00170 AT3G62420.1 ATBZIP53 BZIP53 basic region/leucine zipper motif 53 LOC_Os03g19370.1 CPuORF4 - conserved peptide uORF-containing transcript expressed	2.20467	-0.715337	0.00234259	0.333317
Bradi2g47917	PF00069 PF07714 PTHR23258 KOG1187 AT5G56890.1 Protein kinase superfamily protein LOC_Os01g51290.1 protein kinase family protein putative expressed	0.767847	5.80101	0.00241467	0.341765
Bradi5g03127	PF01453 PF00954 PF08276 PF00024 PF07714 PF00069 PTHR23258 KOG1187 AT2G19130.1 S-locus lectin protein kinase family protein LOC_Os01g66680.1 S-domain receptor-like protein kinase putative expressed	-2.94199	1.16738	0.00248991	0.350568
Bradi3g06190	PF04640 AT2G12646.1 PLATZ transcription factor family protein LOC_Os02g09070.1 zinc-binding protein putative expressed	1.80149	2.0316	0.00261346	0.366047
Bradi2g50280	PF03171 PTHR10209 KOG0143 1.14.11.13 K04125 AT1G30040.1 ATGA2OX2 GA2OX2 gibberellin 2-oxidase LOC_Os01g55240.1 gibberellin 2-beta-dioxygenase putative expressed	1.81061	1.06723	0.00275974	0.384533
Bradi2g57827	PF00154 PF08423 PF06745 PTHR22942 KOG1433 K03553 AT2G19490.1 recA DNA recombination family protein LOC_Os01g67510.1 recA protein putative expressed	1.05903	2.86247	0.00280039	0.388187
Bradi1g51257	PF00046 PF02183 PTHR19418 KOG0483 AT4G17460.1 HAT1 Homeobox-leucine zipper protein 4 (HB-4) / HD-ZIP protein LOC_Os06g04870.1 homeobox associated leucine zipper putative expressed	1.10663	3.45699	0.00282815	0.390023
Bradi4g37120	PF00743 PTHR23023 KOG1399 AT1G19250.1 FMO1 flavin-dependent monooxygenase 1 LOC_Os09g37650.2 flavin-containing monooxygenase family protein putative expressed	-2.94565	0.295856	0.00284674	0.390584
Bradi1g37947	PF01554 PTHR11206 KOG1347 AT4G29140.1 MATE efflux family protein LOC_Os06g36330.1 MATE domain containing protein expressed	-5.70418	-0.785589	0.00294603	0.402156
Bradi5g00213		3.64519	-2.34317	0.00299948	0.407384
Bradi3g45480	PF00909 PTHR11730 KOG0682 AT2G38290.1 AMT2 AMT2;1 ATAMT2 ammonium transporter 2 LOC_Os02g34580.1 ammonium transporter protein putative expressed	2.18853	-0.969878	0.003034	0.40925
Bradi1g53150	PF01566 PTHR11706 KOG1291 AT1G80830.1 ATNRAMP1 NRAMP1 PMIT1 natural resistance-associated macrophage protein 1 LOC_Os07g15460.1 metal transporter Nramp6 putative expressed	3.64046	-2.34274	0.00306385	0.40925
Bradi1g14230	PF02309 AT4G14560.1 AXR5 IAA1 indole-3-acetic acid inducible LOC_Os03g43410.1 OsIAA12 - Auxin-responsive Aux/IAA gene family member expressed	1.34627	4.07431	0.00309493	0.40925
Bradi4g20230	PF01764 KOG4569 AT1G05800.1 DGL alpha/beta-Hydrolases superfamily protein LOC_Os11g19290.1 lipase putative expressed	3.63871	-2.34258	0.0030962	0.40925
Bradi1g70270	AT1G77270.1 LOC_Os04g14410.1 expressed protein	3.63844	-2.34256	0.00310241	0.40925
Bradi5g11930	AT4G40020.1 Myosin heavy chain-related protein LOC_Os04g37790.2 expressed protein	1.5378	1.00251	0.00310453	0.40925
Bradi3g31767	PF00722 PF06955 AT4G28850.1 ATXTH26 XTH26 xyloglucan endotransglucosylase/hydrolase 26 LOC_Os06g22919.3 DEFL9 - Defensin and Defensin-like DEFL family expressed	-4.74829	2.89418	0.00332073	0.435614
Bradi4g25170	PF02362 AT5G06250.2 AP2/B3-like transcriptional factor family protein LOC_Os12g06080.1 expressed protein	1.98922	1.68286	0.00351528	0.458018
Bradi5g23060	PF01453 PF00954 PF08276 PF00069 PF07714 PTHR23258 KOG1187 AT4G21390.1 B120 S-locus lectin protein kinase family protein LOC_Os04g54002.1 serine/threonine-protein kinase receptor precursor putative expressed	-3.69013	0.140943	0.00353228	0.458018
Bradi1g25697	PF01657 PF07714 PF00069 PTHR23258 KOG1187 AT4G23180.1 CRK10 RLK4 cysteine-rich RLK (RECEPTOR-like protein kinase) 10 LOC_Os07g35140.1 receptor-like serine-threonine protein kinase putative expressed	-1.46342	2.78632	0.00355175	0.458018
Bradi3g59290	PF00010 AT1G26945.1 KDR basic helix-loop-helix (bHLH) DNA-binding superfamily protein LOC_Os02g51320.1 helix-loop-helix DNA-binding domain containing protein expressed	0.991467	3.81516	0.00355964	0.458018
Bradi3g12480	AT5G22890.1 C2H2 and C2HC zinc fingers superfamily protein LOC_Os08g44830.1 ZOS8-14 - C2H2 zinc finger protein expressed	1.46363	0.786944	0.00359662	0.459263
Bradi2g20127		-1.1852	4.53302	0.00364149	0.459263
Bradi3g42530	PF03087 AT4G35210.1 Arabidopsis protein of unknown function (DUF241) LOC_Os08g43870.1 carrier putative expressed	1.99483	0.640308	0.00365937	0.459263
Bradi2g27920	PF00847 AT3G16770.1 ATEBP EBP ERF72 RAP2.3 ethylene-responsive element binding protein LOC_Os05g29810.1 AP2 domain containing protein expressed	2.84911	-0.154515	0.00367545	0.459263
Bradi3g16540	PF00097 PTHR22764 AT3G61460.1 BRH1 brassinosteroid-responsive RING-H2 LOC_Os08g06090.1 zinc finger C3HC4 type domain containing protein expressed	0.942517	3.66859	0.00367705	0.459263
Bradi1g22140	AT1G74160.1 LOC_Os07g41200.1 expressed protein	0.73978	6.34933	0.00368045	0.459263
Bradi1g63680	PF00046 PTHR19418:SF107 AT3G03660.1 WOX11 WUSCHEL related homeobox 11 LOC_Os03g20910.2 homeobox domain containing protein expressed	2.45428	-0.937973	0.00368886	0.459263
Bradi1g50200	PF00234 LOC_Os06g31070.1 PROLM24 - Prolamin precursor expressed	-3.94175	1.20164	0.00372719	0.459793
Bradi4g36972	PF02519 AT1G29460.1 SAUR-like auxin-responsive protein family LOC_Os09g37400.1 OsSAUR45 - Auxin-responsive SAUR gene family member expressed	1.64996	0.723517	0.00372829	0.459793
Bradi1g25870	PF00463 PTHR21631 KOG1260 4.1.3.1 K01637 AT3G21720.1 ICL isocitrate lyase LOC_Os07g34520.1 isocitrate lyase putative expressed	4.13321	-2.25644	0.00374441	0.459793
Bradi1g13070	PF00314 AT4G11650.1 ATOSM34 OSM34 osmotin 34 LOC_Os03g45960.1 thaumatin putative expressed	-2.57324	2.52266	0.00380794	0.464008
Bradi3g27450	PF03330 PF01357 AT1G20190.1 ATEXP11 ATEXPA11 ATHEXP ALPHA 1.14 EXP11 EXPA11 expansin 11 LOC_Os03g31480.1 expansin precursor putative expressed	-5.89059	2.17848	0.00381325	0.464008
Bradi1g07840	PF05922 PF00082 PF02225 PTHR10795 AT5G67360.1 ARA12 Subtilase family protein LOC_Os03g55350.1 OsSub31 - Putative Subtilisin homologue expressed	0.815689	4.81562	0.0038933	0.471616
Bradi3g59830	PF04564 PTHR22849 AT1G66160.1 ATCMPG1 CMPG1 CYS MET PRO and GLY protein 1 LOC_Os02g50460.1 immediate-early fungal elicitor protein CMPG1 putative expressed	-3.66327	0.11714	0.00391712	0.472373
Bradi3g37980	PF01734 KOG0513 AT2G26560.1 PLA IIA PLA2A PLP2 phospholipase A 2A LOC_Os08g37180.1 patatin putative expressed	-2.45451	3.33102	0.0040143	0.480309
Bradi1g33070	PF12609 AT4G10270.1 Wound-responsive family protein LOC_Os06g46970.1 wound induced protein putative expressed	2.2215	1.5299	0.00403329	0.480309
Bradi4g37130	PF00743 PF07992 PTHR23023 KOG1399 AT1G19250.1 FMO1 flavin-dependent monooxygenase 1 LOC_Os09g37690.1 flavin-containing monooxygenase family protein putative expressed	-5.91184	-0.625654	0.00403651	0.480309
Bradi5g10757	PF00106 PF08659 PTHR19410 KOG0725 AT3G51680.1 NAD(P)-binding Rossmann-fold superfamily protein LOC_Os04g33240.1 sex determination protein tasselseed-2 putative expressed	-1.12985	4.83832	0.00406397	0.481446
Bradi1g63220	PF03106 AT3G56400.1 ATWRKY70 WRKY70 WRKY DNA-binding protein 70 LOC_Os03g21710.1 WRKY79 expressed	2.41997	0.374155	0.00412754	0.486832
Bradi5g10920	PF00854 PTHR11654 KOG1237 AT1G59740.1 Major facilitator superfamily protein LOC_Os04g36040.1 peptide transporter PTR2 putative expressed	1.46583	4.93885	0.00420071	0.492682
Bradi3g09520	PF02365 AT1G79580.1 ANAC033 SMB NAC (No Apical Meristem) domain transcriptional regulator superfamily protein LOC_Os02g15340.1 no apical meristem protein putative expressed	1.92331	-0.714279	0.00421378	0.492682
Bradi1g17120		-5.70079	-0.787004	0.00428532	0.495027
Bradi3g00460	LOC_Os10g11650.1 transposon protein putative CACTA En/Spm sub-class expressed	0.939142	5.57372	0.00429071	0.495027
Bradi1g45220	PF03634 AT3G47620.1 AtTCP14 TCP14 TEOSINTE BRANCHED cycloidea and PCF (TCP) 14 LOC_Os02g51280.1 TCP-domain protein putative expressed	1.99821	-0.757453	0.00430243	0.495027
Bradi2g51690		-2.34079	1.53048	0.00430746	0.495027
Bradi4g07330	PF06813 PTHR21576 AT2G39210.1 Major facilitator superfamily protein LOC_Os12g29950.1 nodulin putative expressed	-4.5779	0.933342	0.00434455	0.497164
Bradi2g34837	PF03171 PTHR10209 KOG0143 AT1G47990.1 ATGA2OX4 GA2OX4 gibberellin 2-oxidase 4 LOC_Os05g06670.1 gibberellin 2-oxidase putative expressed	1.64466	0.157638	0.00439952	0.501321
Bradi4g37020	PF02519 AT1G29500.1 SAUR-like auxin-responsive protein family LOC_Os09g37350.1 OsSAUR40 - Auxin-responsive SAUR gene family member expressed	1.62083	0.944707	0.00444525	0.504396
Bradi3g58080	PF04749 AT5G35525.1 PLAC8 family protein LOC_Os02g52550.1 uncharacterized Cys-rich domain containing protein putative expressed	-1.28561	3.81898	0.00450134	0.508614
Bradi3g28410	PF07690 PF00854 PTHR11654 KOG1237 AT5G46050.1 ATPTR3 PTR3 peptide transporter 3 LOC_Os10g33210.1 peptide transporter PTR3-A putative expressed	1.25094	2.39247	0.00452149	0.508753
Bradi2g48280	PF00560 PF00069 PF07714 PTHR23258 KOG1187 2.7.10.1 2.7.11.1 K13415 AT4G39400.1 ATBRI1 BIN1 BRI1 CBB2 DWF2 Leucine-rich receptor-like protein kinase family protein LOC_Os01g52050.1 systemin receptor SR160 precursor putative expressed	0.77005	6.23811	0.00472966	0.516998
Bradi2g46670	PF00310 PF04898 PF01645 PF01493 PF07992 PF01593 PTHR11938 KOG0399 1.4.1.13 1.4.1.14 K00264 AT5G53460.1 GLT1 NADH-dependent glutamate synthase 1 LOC_Os01g48960.1 glutamate synthase chloroplast precursor putative expressed	0.897072	8.83997	0.00475451	0.516998
Bradi1g48550	PF04601 AT3G28630.2 Protein of unknown function (DUF569) LOC_Os06g06580.1 expressed protein	4.04473	-2.64187	0.00476779	0.516998
Bradi2g54470	PTHR11389 AT2G28710.1 C2H2-type zinc finger family protein LOC_Os01g62130.1 ZOS1-14 - C2H2 zinc finger protein expressed	4.04473	-2.64187	0.00476779	0.516998
Bradi3g54160	PF00847 AT5G25190.1 Integrase-type DNA-binding superfamily protein LOC_Os02g55380.1 AP2 domain containing protein expressed	4.04473	-2.64187	0.00476779	0.516998
Bradi4g08460		4.04473	-2.64187	0.00476779	0.516998
Bradi4g10360	PTHR23258 AT4G23190.1 AT-RLK3 CRK11 cysteine-rich RLK (RECEPTOR-like protein kinase) 11 LOC_Os12g14699.1 protein kinase domain containing protein expressed	4.04473	-2.64187	0.00476779	0.516998
Bradi4g10640	LOC_Os03g48904.1 expressed protein	4.04473	-2.64187	0.00476779	0.516998
Bradi5g03910	PTHR19446 AT2G02520.1 RNA-directed DNA polymerase (reverse transcriptase)-related family protein LOC_Os11g36510.1 retrotransposon protein putative unclassified expressed	4.04473	-2.64187	0.00476779	0.516998
Bradi1g57247	PF00141 AT5G05340.1 Peroxidase superfamily protein LOC_Os03g32050.1 peroxidase precursor putative expressed	1.19404	2.43768	0.00486819	0.523906
Bradi4g19707	PF08246 PF00112 PTHR12411 KOG1543 3.4.22.- K01376 AT5G50260.1 Cysteine proteinases superfamily protein LOC_Os11g14900.5 thiol protease SEN102 precursor putative expressed	3.52491	-0.310778	0.00487047	0.523906
Bradi3g58710	PF00076 PTHR10432 KOG0149 AT1G22330.1 RNA-binding (RRM/RBD/RNP motifs) family protein LOC_Os02g51890.1 RNA recognition motif containing protein putative expressed	-1.16994	5.06745	0.00491511	0.526602
Bradi1g47250	AT1G64980.1 Nucleotide-diphospho-sugar transferases superfamily protein LOC_Os07g23120.1 expressed protein	-0.981415	4.61927	0.0049454	0.527745
Bradi1g52050	PF00295 AT3G61490.1 Pectin lyase-like superfamily protein LOC_Os03g03350.1 polygalacturonase putative expressed	0.749457	4.70588	0.00496647	0.527898
Bradi3g51890	PF01094 PF00497 PF00060 PTHR18966 KOG1052 AT2G29120.1 ATGLR2.7 GLR2.7 glutamate receptor 2.7 LOC_Os02g54640.1 glutamate receptor putative expressed	2.22832	-0.278889	0.00501395	0.530847
Bradi5g13610	PF00400 PTHR22844 KOG0266 AT1G24530.1 Transducin/WD40 repeat-like superfamily protein LOC_Os04g40560.1 WD domain G-beta repeat domain containing protein expressed	1.53304	1.41721	0.00506037	0.531735
Bradi3g38930	PF00201 PTHR11926 KOG1192 AT1G73880.1 UGT89B1 UDP-glucosyl transferase 89B1 LOC_Os08g38110.1 cytokinin-O-glucosyltransferase 1 putative expressed	-3.23823	-0.24379	0.00507524	0.531735
Bradi5g21190	PF00201 PTHR11926 AT5G49690.1 UDP-Glycosyltransferase superfamily protein LOC_Os06g11270.1 anthocyanidin 3-O-glucosyltransferase putative expressed	-3.74696	1.01575	0.00508165	0.531735
Bradi1g09090	PF02309 AT4G14550.1 IAA14 SLR indole-3-acetic acid inducible 14 LOC_Os03g53150.1 OsIAA13 - Auxin-responsive Aux/IAA gene family member expressed	0.901907	7.50058	0.00516454	0.537393
Bradi1g44800	PF00141 AT1G05260.1 RCI3 RCI3A Peroxidase superfamily protein LOC_Os06g20150.1 peroxidase precursor putative expressed	-7.54042	0.76732	0.00517569	0.537393
Bradi2g11420	PF00892 AT1G09380.1 nodulin MtN21 /EamA-like transporter family protein LOC_Os01g19290.1 integral membrane protein DUF6 containing protein expressed	2.24421	-1.32015	0.00522316	0.540235
Bradi2g42820	PF08263 PF00560 PTHR23258 KOG0472 AT2G34930.1 disease resistance family protein / LRR family protein LOC_Os01g41750.1 expressed protein	-1.65125	2.75445	0.00531195	0.546716
Bradi1g72000	PF00097 PTHR22764 KOG1493 AT1G72200.1 RING/U-box superfamily protein LOC_Os03g08920.1 Zinc finger C3HC4 type domain containing protein expressed	3.70035	-2.43556	0.00532648	0.546716
Bradi5g00925	PF00139 PF00069 PF07714 PTHR23258 KOG1187 AT5G10530.1 Concanavalin A-like lectin protein kinase family protein LOC_Os04g22120.1 protein kinase putative expressed	-1.07415	4.94236	0.00535665	0.547116
Bradi1g27800	PF03759 AT4G00460.2 ATROPGEF3 ROPGEF3 RHO guanyl-nucleotide exchange factor 3 LOC_Os07g29780.1 ATROPGEF7/ROPGEF7 putative expressed	-0.929025	4.79063	0.00539452	0.547116
Bradi2g02510	PF07714 PF00069 PTHR23258 KOG1187 AT1G66910.1 Protein kinase superfamily protein LOC_Os01g04570.1 Ser/Thr protein kinase putative expressed	0.89375	4.04928	0.00539943	0.547116
Bradi1g73970	PTHR23083 AT1G04770.1 Tetratricopeptide repeat (TPR)-like superfamily protein LOC_Os03g06970.1 tetratricopeptide repeat domain containing protein expressed	-0.979185	6.54488	0.00541175	0.547116
Bradi2g54440	PTHR11702:SF3 AT3G58510.1 DEA(D/H)-box RNA helicase family protein LOC_Os03g59050.1 DEAD-box ATP-dependent RNA helicase putative expressed	1.93336	-0.835264	0.00553204	0.554851
Bradi4g04770	PTHR13123 LOC_Os10g04020.1 OsFBX356 - F-box domain containing protein expressed	3.36925	-2.13418	0.00554164	0.554851
Bradi3g09140	PF00141 AT5G05340.1 Peroxidase superfamily protein LOC_Os02g14430.1 peroxidase precursor putative expressed	-5.16303	1.4801	0.0055836	0.554851
Bradi2g47060	PF07714 PF00069 PTHR23258 KOG1187 AT5G38260.1 Protein kinase superfamily protein LOC_Os01g49580.1 Protein kinase domain containing protein expressed	-1.4349	2.8721	0.00558599	0.554851
Bradi3g17790	PF00125 PF00808 PTHR10252 KOG1657 AT1G56170.1 ATHAP5B HAP5B NF-YC2 nuclear factor Y subunit C2 LOC_Os06g45640.1 core histone H2A/H2B/H3/H4 putative expressed	3.6673	-1.58977	0.00559143	0.554851
Bradi1g11620	PTHR12725:SF3 KOG3109 AT2G32150.1 Haloacid dehalogenase-like hydrolase (HAD) superfamily protein LOC_Os03g49440.1 phosphatase putative expressed	-1.58168	5.55995	0.00565865	0.559457
Bradi1g18390	PF01373 AT5G18670.1 BAM9 BMY3 beta-amylase 3 LOC_Os07g47120.1 beta-amylase putative expressed	2.58581	-1.85081	0.00577517	0.567353
Bradi4g14920	PF00967 PTHR22595 AT3G04720.1 HEL PR-4 PR4 pathogenesis-related 4 LOC_Os11g37950.1 WIP3 - Wound-induced protein precursor expressed	-2.79193	4.51031	0.00578146	0.567353
Bradi1g74257	PF08392 PF00195 PF08541 PF02797 AT2G26640.1 KCS11 3-ketoacyl-CoA synthase 11 LOC_Os10g28060.1 3-ketoacyl-CoA synthase putative expressed	1.96232	0.412243	0.00580181	0.567353
Bradi1g27257	PF02018 PF00331 AT4G08160.1 glycosyl hydrolase family 10 protein / carbohydrate-binding domain-containing protein LOC_Os05g25560.1 glycosyl hydrolase family 10 protein putative expressed	3.35903	-2.13334	0.00593874	0.57433
Bradi4g09270	PTHR22930 KOG4585 AT3G55350.1 PIF / Ping-Pong family of plant transposases LOC_Os11g47650.2 trp repressor/replication initiator putative expressed	1.0395	4.08661	0.00594567	0.57433
Bradi1g71970		-2.738	0.116484	0.00595663	0.57433
Bradi1g25847	PF00722 PF06955 2.4.1.207 K08235 AT1G11545.1 XTH8 xyloglucan endotransglucosylase/hydrolase 8 LOC_Os07g34580.1 glycosyl hydrolases family 16 putative expressed	1.08055	3.70011	0.00596027	0.57433
Bradi2g49930	PF05670 PTHR13049 KOG3272 AT5G11500.1 LOC_Os01g54670.1 coiled-coil domain-containing protein 25 putative expressed	-1.68202	4.40568	0.00597993	0.57433
Bradi1g61750	PF07690 PF00083 PTHR11600 KOG0254 AT5G18840.1 Major facilitator superfamily protein LOC_Os03g24870.1 transporter family protein putative expressed	-2.27251	2.23203	0.00608046	0.581906
Bradi4g02480	PF00036 PTHR10891 KOG0027 AT3G22930.1 CML11 calmodulin-like 11 LOC_Os05g41210.1 OsCam2 - Calmodulin expressed	1.78966	-0.163054	0.00612673	0.58297
Bradi1g54977	PF08699 PF02170 PF02171 PTHR22891 KOG1041 AT2G27880.1 AGO5 Argonaute family protein LOC_Os03g58600.1 PAZ domain containing protein putative expressed	1.97888	-0.165216	0.00616515	0.58297
Bradi2g30430	PF03479 AT4G14465.1 AHL20 AT-hook motif nuclear-localized protein 20 LOC_Os02g25020.1 DNA binding protein putative expressed	2.30125	-1.34418	0.00618028	0.58297
Bradi3g51480	PF11744 KOG4711 AT4G00910.1 Aluminium activated malate transporter family protein LOC_Os02g45160.1 aluminum-activated malate transporter putative expressed	-2.28563	1.91214	0.00619594	0.58297
Bradi2g50250	PF04862 AT1G29980.1 Protein of unknown function DUF642 LOC_Os01g55190.1 expressed protein	0.670973	6.32413	0.00619997	0.58297
Bradi4g27350	PF00139 AT5G10530.1 Concanavalin A-like lectin protein kinase family protein LOC_Os10g03950.1 legume lectins beta domain containing protein putative expressed	-1.44624	4.84959	0.00629575	0.588912
Bradi1g25517	PF00332 PF07983 AT4G26830.1 O-Glycosyl hydrolases family 17 protein LOC_Os07g35350.1 glucan endo-1 3-beta-glucosidase precursor putative expressed	-0.920736	6.12431	0.00630696	0.588912
Bradi3g53600	LOC_Os02g48850.1 plant-specific domain TIGR01615 family protein expressed	-1.611	3.60294	0.00635125	0.590996
Bradi3g39860	PF00069 PF07714 PTHR22985 KOG0610 AT1G51170.1 Protein kinase superfamily protein LOC_Os08g39460.1 AGC_PVPK_like_CDK8.2 - ACG kinases include homologs to PKA PKG and PKC expressed	1.91595	0.109202	0.0064199	0.595324
Bradi2g18952	PF00560 PTHR23258 AT2G42800.1 AtRLP29 RLP29 receptor like protein 29 LOC_Os05g45430.1 TOO MANY MOUTHS precursor putative expressed	1.26757	2.09442	0.00646183	0.596006
Bradi4g13650	PF01734 PTHR18958:SF28 KOG0513 AT2G26560.1 PLA IIA PLA2A PLP2 phospholipase A 2A LOC_Os11g39990.1 patatin putative expressed	2.53901	2.30931	0.00647528	0.596006
Bradi5g12390	PF01490 PTHR22950 KOG1303 AT5G15240.1 Transmembrane amino acid transporter family protein LOC_Os04g38680.1 transmembrane amino acid transporter protein putative expressed	1.41258	2.47735	0.00649374	0.596006
Bradi1g47290	PF03000 AT4G31820.1 ENP MAB4 NPY1 Phototropic-responsive NPH3 family protein LOC_Os06g08550.1 BTBN14 - Bric-a-Brac Tramtrack Broad Complex BTB domain with non-phototropic hypocotyl 3 NPH3 domain expressed	1.19635	1.9841	0.00659258	0.603019
Bradi3g11290	PF00892 AT1G75500.1 WAT1 Walls Are Thin 1 LOC_Os01g02870.1 auxin-induced protein 5NG4 putative expressed	-4.52202	4.08558	0.00671439	0.611759
Bradi1g20220	PF01679 PTHR21659 KOG1773 AT3G05890.1 RCI2B Low temperature and salt responsive protein family LOC_Os07g44180.1 OsRCI2-10 - Hydrophobic protein LTI6A expressed	-1.10844	7.20876	0.00673363	0.611759
Bradi1g30360	PF07714 PF00069 PTHR23257 KOG0198 AT4G32250.1 Protein kinase superfamily protein LOC_Os06g43270.1 protein kinase domain containing protein expressed	0.740019	5.28123	0.00691426	0.626055
Bradi2g02190	AT1G68360.1 C2H2 and C2HC zinc fingers superfamily protein LOC_Os01g04120.1 ZOS1-03 - C2H2 zinc finger protein expressed	-1.37693	2.58191	0.00698912	0.630709
Bradi4g42180	PF02365 AT5G22380.1 anac090 NAC090 NAC domain containing protein 90 LOC_Os11g05614.1 no apical meristem protein putative expressed	-5.62708	-0.846571	0.00702481	0.631471
Bradi5g14330	PF08263 PF00560 PTHR23258 KOG0472 AT2G15080.1 AtRLP19 RLP19 receptor like protein 19 LOC_Os04g40440.1 expressed protein	-2.86769	0.228252	0.00704954	0.631471
Bradi2g17720	PF00664 PF00005 PTHR19242 KOG0055 AT1G02520.1 PGP11 P-glycoprotein 11 LOC_Os01g50160.1 MDR-like ABC transporter putative expressed	-2.03548	0.631455	0.007068	0.631471
Bradi2g56570	PTHR22936:SF1 AT1G22030.1 LOC_Os01g65420.1 expressed protein	1.98489	0.876852	0.00709283	0.631591
Bradi1g57590	PF00188 PTHR10334 KOG3017 AT4G33720.1 CAP (Cysteine-rich secretory proteins Antigen 5 and Pathogenesis-related 1 protein) superfamily protein LOC_Os10g11500.1 SCP-like extracellular protein expressed	-1.99994	4.20614	0.00726686	0.644952
Bradi2g48735	PF04520 LOC_Os01g52740.1 expressed protein	-3.50545	0.802095	0.00729254	0.645102
Bradi1g76760	PF00069 PF07714 PF03822 PTHR22982 KOG0583 AT1G01140.1 CIPK9 PKS6 SnRK3.12 CBL-interacting protein kinase 9 LOC_Os03g03510.1 CAMK_KIN1/SNF1/Nim1_like.15 - CAMK includes calcium/calmodulin depedent protein kinases expressed	-0.859371	6.85871	0.00737547	0.648138
Bradi2g05832	AT3G11760.1 LOC_Os01g09770.1 expressed protein	-0.886392	5.21352	0.00737599	0.648138
Bradi3g10290	PF00722 PF06955 AT4G28850.1 ATXTH26 XTH26 xyloglucan endotransglucosylase/hydrolase 26 LOC_Os02g17880.1 glycosyl hydrolases family 16 putative expressed	-2.33786	1.96008	0.00739917	0.648138
Bradi1g10500	PF00069 PF07714 PTHR23258 KOG1187 AT2G41970.1 Protein kinase superfamily protein LOC_Os03g51040.1 STRUBBELIG-RECEPTOR FAMILY 6 precursor putative expressed	-6.3646	-0.267257	0.00751218	0.655901
Bradi1g78520	PF03171 PTHR10209 KOG0143 AT1G17020.1 ATSRG1 SRG1 senescence-related gene 1 LOC_Os01g24980.1 naringenin 2-oxoglutarate 3-dioxygenase putative expressed	1.15819	2.37103	0.00759066	0.660609
Bradi3g42550	PF03087 AT2G17070.1 Arabidopsis protein of unknown function (DUF241) LOC_Os08g43980.1 carrier putative expressed	2.16818	-1.43712	0.00765507	0.663943
Bradi1g61340	AT3G13600.1 calmodulin-binding family protein LOC_Os03g25760.1 calmodulin-binding protein putative expressed	1.28028	2.8375	0.00769974	0.663943
Bradi1g03780	PTHR11389 AT3G46080.1 C2H2-type zinc finger family protein LOC_Os03g60570.1 ZOS3-22 - C2H2 zinc finger protein expressed	-7.86022	1.0923	0.00770304	0.663943
Bradi2g34020	PF03371 PTHR23142 KOG2888 K12850 AT5G37370.1 ATSRL1 PRP38 family protein LOC_Os05g08600.2 splicing factor putative expressed	0.664126	5.55785	0.00772778	0.663947
Bradi5g24430	PF02265 AT1G68290.1 ENDO 2 endonuclease 2 LOC_Os04g55850.1 nuclease PA3 putative expressed	-1.01461	3.72173	0.00781288	0.666937
Bradi3g21597	PF03141 PF08241 AT4G19120.1 ERD3 S-adenosyl-L-methionine-dependent methyltransferases superfamily protein LOC_Os10g36690.3 dehydration response related protein putative expressed	0.637683	7.40821	0.00781635	0.666937
Bradi4g44007	PF01150 PTHR11782 AT5G18280.2 APY2 ATAPY2 apyrase 2 LOC_Os12g02980.1 nucleoside-triphosphatase putative expressed	-3.08118	0.409528	0.00783698	0.666937
Bradi2g62490	PF06136 AT5G59790.1 Domain of unknown function (DUF966) LOC_Os03g48600.1 domain of unknown function DUF966 domain containing protein expressed	1.29191	1.26761	0.00786331	0.667067
Bradi2g45170	PF00520 PF07885 PF00027 PF00023 PF11834 PTHR10217 KOG0498 AT2G26650.1 AKT1 ATAKT1 KT1 K+ transporter 1 LOC_Os01g45990.1 potassium channel AKT1 putative expressed	-1.33781	4.34227	0.0079125	0.669129
Bradi3g35600	PF05678 AT4G39720.1 VQ motif-containing protein LOC_Os08g31660.1 VQ domain containing protein putative expressed	1.63369	0.362211	0.00796489	0.669431
Bradi4g02520	PF00931 PTHR23155:SF38 AT3G50950.1 ZAR1 HOPZ-ACTIVATED RESISTANCE 1 LOC_Os08g14850.1 resistance protein putative expressed	-6.12902	-0.462523	0.00796586	0.669431
Bradi3g09230	PF02298 AT5G26330.1 Cupredoxin superfamily protein LOC_Os09g39940.1 plastocyanin-like domain containing protein putative expressed	-1.63454	2.94847	0.00802921	0.671725
Bradi2g60898	PF02458 AT5G48930.1 HCT hydroxycinnamoyl-CoA shikimate/quinate hydroxycinnamoyl transferase LOC_Os08g43040.1 transferase family protein putative expressed	-1.94958	5.70346	0.00804312	0.671725
Bradi1g77040	PF03171 PTHR10209 KOG0143 AT5G24530.1 DMR6 2-oxoglutarate (2OG) and Fe(II)-dependent oxygenase superfamily protein LOC_Os03g03034.1 flavonol synthase/flavanone 3-hydroxylase putative expressed	-1.89118	6.97167	0.00810072	0.674441
Bradi5g17600	PF00249 PTHR10641 KOG0048 K09422 AT3G60460.1 DUO1 myb-like HTH transcriptional regulator family protein LOC_Os04g46384.1 MYB family transcription factor putative expressed	-5.39132	-1.0178	0.00817013	0.678121
Bradi4g19697	PF03763 AT1G67590.1 Remorin family protein LOC_Os04g52920.1 remorin family protein putative expressed	1.08339	2.88613	0.00820951	0.678246
Bradi2g22240	LOC_Os05g40060.1 WRKY48 expressed	-2.14115	2.45933	0.00824201	0.678246
Bradi4g39950	PF00107 PTHR11695 KOG1196 1.3.1.74 K08070 AT3G03080.1 Zinc-binding dehydrogenase family protein LOC_Os12g12580.1 NADP-dependent oxidoreductase putative expressed	-3.68734	0.132267	0.0082473	0.678246
Bradi2g43056	PF00332 AT3G57270.1 BG1 beta-1 3-glucanase 1 LOC_Os01g71340.1 glycosyl hydrolases family 17 putative expressed	-1.61871	3.18568	0.00833195	0.683118
Bradi5g19240	PF03171 PTHR10209 KOG0143 AT5G24530.1 DMR6 2-oxoglutarate (2OG) and Fe(II)-dependent oxygenase superfamily protein LOC_Os04g49194.1 naringenin 2-oxoglutarate 3-dioxygenase putative expressed	-1.15008	4.95972	0.00875864	0.714617
Bradi4g31920	PF00191 PTHR10502 KOG0819 AT5G12380.1 ANNAT8 annexin 8 LOC_Os09g27990.1 annexin putative expressed	-2.06865	2.04375	0.00880927	0.714617
Bradi3g41520	PF03114 PF00169 PF01412 PF00023 PTHR23180 KOG0521 AT5G13300.1 AGD3 SFC VAN3 ARF GTPase-activating protein LOC_Os08g42530.1 SFC putative expressed	0.813146	3.90478	0.00881735	0.714617
Bradi5g19640	PF04570 AT4G17670.1 Protein of unknown function (DUF581) LOC_Os04g49670.1 DUF581 domain containing protein expressed	1.45926	1.2345	0.00882243	0.714617
Bradi2g58100	PF00076 PF04059 PTHR10548 KOG4660 AT3G26120.1 TEL1 terminal EAR1-like 1 LOC_Os01g68000.1 AML1 putative expressed	3.34839	-2.29873	0.00888726	0.717706
Bradi3g48760	PF08263 PF00560 PF00069 PF07714 PTHR23258 KOG1187 AT3G47570.1 Leucine-rich repeat protein kinase family protein LOC_Os02g40240.2 receptor kinase putative expressed	-1.26901	5.79086	0.00895038	0.72064
Bradi1g58810	PF00069 PF07714 PTHR22986 KOG0198 AT5G66850.1 MAPKKK5 mitogen-activated protein kinase kinase kinase 5 LOC_Os07g02780.1 STE_MEKK_ste11_MAP3K.20 - STE kinases include homologs to sterile 7 sterile 11 and sterile 20 from yeast expressed	-2.78817	0.158784	0.00906434	0.725478
Bradi3g35746	PF06880 AT1G13520.1 Protein of unknown function (DUF1262) LOC_Os08g31850.1 expressed protein	-3.21817	-0.262307	0.00906442	0.725478
Bradi4g33410	PF00026 PTHR13683 KOG1339 AT5G10770.1 Eukaryotic aspartyl protease family protein LOC_Os09g30414.1 aspartic proteinase nepenthesin-2 precursor putative expressed	-5.57321	-0.882375	0.00920776	0.734763
Bradi2g28180		2.46834	-1.64178	0.00925328	0.736211
Bradi2g56990	PF00069 PF07714 PTHR23258 KOG1187 AT1G11050.1 Protein kinase superfamily protein LOC_Os01g66020.1 protein kinase family protein putative expressed	-5.55745	-0.896882	0.0093039	0.736426
Bradi3g37990	PF01734 KOG0513 AT2G26560.1 PLA IIA PLA2A PLP2 phospholipase A 2A LOC_Os08g37180.1 patatin putative expressed	-4.68758	1.9078	0.00935016	0.736426
Bradi2g15200	PF04578 AT5G45470.1 Protein of unknown function (DUF594) LOC_Os04g07250.1 expressed protein	-5.97815	-0.580392	0.00936159	0.736426
Bradi1g26240	PF01554 PTHR11206 KOG1347 AT3G21690.1 MATE efflux family protein LOC_Os07g33310.1 MATE efflux family protein putative expressed	-1.10504	3.71338	0.00939972	0.736426
Bradi3g07860	LOC_Os06g05120.1 expressed protein	-2.1778	2.4128	0.00940695	0.736426
Bradi4g44210	PF00097 PTHR22763 AT5G01880.1 RING/U-box superfamily protein LOC_Os12g04650.2 zinc finger C3HC4 type domain containing protein expressed	-5.53143	-0.914607	0.00944716	0.736426
Bradi1g23810		3.33654	-2.29782	0.00944768	0.736426
Bradi2g01600	AT2G01300.1 LOC_Os01g03130.1 expressed protein	-5.64481	-0.831871	0.00949002	0.737588
Bradi1g20010	PF00141 AT4G11290.1 Peroxidase superfamily protein LOC_Os07g44499.1 peroxidase putative expressed	-2.09477	6.07718	0.00954695	0.739875
Bradi1g39230	LOC_Os04g23200.1 expressed protein	2.73523	-1.98525	0.00970319	0.748442
Bradi2g01170	PF07714 PF00069 PTHR23258 KOG1187 AT1G70250.1 receptor serine/threonine kinase putative LOC_Os01g02690.1 resistance-related receptor-like kinase putative expressed	1.07774	3.4123	0.00972507	0.748442
Bradi3g11810	PF03101 AT4G38180.1 FRS5 FAR1-related sequence 5 LOC_Os03g41800.1 transposon protein putative unclassified expressed	3.32652	-2.38829	0.00974099	0.748442
Bradi3g47370	PF00069 PF07714 PTHR22986 KOG0589 2.7.11.1 K08857 AT3G20860.1 ATNEK5 NEK5 NIMA-related kinase 5 LOC_Os02g37830.1 protein kinase domain containing protein expressed	-0.663931	6.73736	0.00982681	0.752885
Bradi1g14100		-5.22572	-1.13256	0.00987026	0.754065
Bradi1g35120	PF00025 PF00071 PF08477 PF00009 PTHR11708 KOG0087 K07976 AT1G01200.1 ATRAB-A3 ATRABA3 RABA3 RAB GTPase homolog A3 LOC_Os06g50060.1 ras-related protein putative expressed	-3.18524	-0.286976	0.00989868	0.754094
Bradi2g04000	PF00847 AT2G40340.1 AtERF48 DREB2C Integrase-type DNA-binding superfamily protein LOC_Os01g07120.2 AP2 domain containing protein expressed	0.985568	3.02381	0.0100647	0.764575
Bradi3g53190	LOC_Os02g48280.1 expressed protein	2.20204	1.07856	0.0104104	0.788609
Bradi1g58057	PF02365 AT2G43000.1 anac042 NAC042 NAC domain containing protein 42 LOC_Os03g56580.1 no apical meristem protein putative expressed	-1.34675	3.82569	0.0104751	0.79128
Bradi2g36297	PF00201 PTHR11926 KOG1192 AT5G14860.1 UDP-Glycosyltransferase superfamily protein LOC_Os09g16030.1 cytokinin-O-glucosyltransferase 1 putative expressed	-1.96261	0.566719	0.0105359	0.791628
Bradi2g23967	PF02365 AT5G22380.1 anac090 NAC090 NAC domain containing protein 90 LOC_Os05g37080.1 No apical meristem protein putative expressed	1.90533	0.45083	0.0105942	0.791628
Bradi3g22840	PF00067 PTHR19383 KOG0684 AT1G11680.1 CYP51 CYP51A2 CYP51G1 EMB1738 CYTOCHROME P450 51G1 LOC_Os05g34325.1 cytochrome P450 51 putative expressed	-0.954313	5.58094	0.0105975	0.791628
Bradi1g29350	PF07714 PF00069 PTHR23258 KOG1187 AT4G23140.1 CRK6 cysteine-rich RLK (RECEPTOR-like protein kinase) 6 LOC_Os11g11780.1 cysteine-rich receptor-like protein kinase 21 precursor putative expressed	-1.05313	6.4818	0.0106238	0.791628
Bradi1g47380		2.86141	-2.02018	0.0106269	0.791628
Bradi2g55270	PF00046 AT3G11260.1 WOX5 WUSCHEL related homeobox 5 LOC_Os01g63510.1 homeobox domain containing protein expressed	2.09456	-0.984135	0.0107226	0.796555
Bradi1g47440	PF05903 PTHR12378 KOG0324 AT2G25190.1 PPPDE putative thiol peptidase family protein LOC_Os06g08360.1 ethylene-responsive element-binding protein putative expressed	2.27106	-1.48374	0.0107541	0.796691
Bradi3g38910	PTHR12277 KOG1552 AT3G30380.2 alpha/beta-Hydrolases superfamily protein LOC_Os08g38092.1 abhydrolase domain-containing protein FAM108C1 putative expressed	1.20373	1.52135	0.0107924	0.797332
Bradi4g21290	PTHR19383:SF50 AT3G48320.1 CYP71A21 cytochrome P450 family 71 subfamily A polypeptide 21 LOC_Os11g28065.1 cytochrome P450 71C1 putative expressed	2.50244	-1.91662	0.0108462	0.798018
Bradi4g08830	PF00218 PTHR22854 KOG4201 AT5G48220.1 Aldolase-type TIM barrel family protein LOC_Os09g08130.2 indole-3-glycerol phosphate synthase chloroplast precursor putative expressed	-2.18553	5.90543	0.010861	0.798018
Bradi1g05803	PF00203 PTHR11880 K02965 ATCG00820.1 ribosomal protein S19 LOC_Os10g21352.1 chloroplast 30S ribosomal protein S19 putative expressed	2.40509	0.0123193	0.0109188	0.800075
Bradi5g18030	PF00201 PTHR11926 KOG1192 AT2G15490.1 UGT73B4 UDP-glycosyltransferase 73B4 LOC_Os04g47770.1 cis-zeatin O-glucosyltransferase putative expressed	-1.77598	2.26032	0.0110133	0.801791
Bradi1g11250	PF03398 PTHR12161 AT1G13340.1 Regulator of Vps4 activity in the MVB pathway protein LOC_Os03g50210.1 DUF292 domain containing protein expressed	-2.09206	2.1599	0.0110326	0.801791
Bradi4g11970	AT4G12550.1 AIR1 Auxin-Induced in Root cultures 1 LOC_Os10g40530.1 LTPL146 - Protease inhibitor/seed storage/LTP family protein precursor expressed	-5.89437	2.18494	0.0110483	0.801791
Bradi4g11200		-6.40544	-0.240763	0.0111063	0.801791
Bradi2g52740	PF00201 PTHR11926 KOG1192 AT2G30150.1 UDP-Glycosyltransferase superfamily protein LOC_Os01g59100.1 cytokinin-N-glucosyltransferase 1 putative expressed	0.732468	4.25059	0.0111106	0.801791
Bradi4g07590	AT1G32583.1 LOC_Os12g28750.1 TPD1 putative expressed	2.61377	-1.95047	0.0111773	0.801791
Bradi2g38690	PF00141 AT4G11290.1 Peroxidase superfamily protein LOC_Os05g04410.1 peroxidase precursor putative expressed	-4.02216	4.44086	0.0111807	0.801791
Bradi3g09950	PF03330 PF01357 AT1G20190.1 ATEXP11 ATEXPA11 ATHEXP ALPHA 1.14 EXP11 EXPA11 expansin 11 LOC_Os02g16800.1 expansin precursor putative expressed	-5.56645	-0.894237	0.0111807	0.801791
Bradi2g15470		2.14479	0.173153	0.0112126	0.801937
Bradi1g77990	PF00722 PF06955 AT2G36870.1 XTH32 xyloglucan endotransglucosylase/hydrolase 32 LOC_Os03g01800.1 glycosyl hydrolases family 16 putative expressed	-1.16114	3.9634	0.0113	0.806045
Bradi2g34670	PF00249 PTHR12802:SF3 AT5G52660.2 Homeodomain-like superfamily protein LOC_Os05g07010.2 myb-like DNA-binding domain containing protein expressed	2.92819	-1.95103	0.0113801	0.809612
Bradi3g22802	PF00432 KOG0497 AT2G07050.1 CAS1 cycloartenol synthase 1 LOC_Os02g04710.1 cycloartenol synthase putative expressed	-1.30192	6.80758	0.0115283	0.81506
Bradi1g72510	PF06075 AT3G14170.1 Plant protein of unknown function (DUF936) LOC_Os03g08390.2 expressed protein	-0.718637	6.07851	0.0115377	0.81506
Bradi4g05440	PF00314 AT4G11650.1 ATOSM34 OSM34 osmotin 34 LOC_Os12g43490.1 thaumatin putative expressed	-1.69616	5.61398	0.0115476	0.81506
Bradi5g19830	PF03108 LOC_Os05g06200.1 transposon protein putative unclassified expressed	-5.11407	-1.21082	0.01161	0.817321
Bradi3g12627	PF00664 PF00005 PTHR19242 KOG0055 AT2G36910.1 ABCB1 ATPGP1 PGP1 ATP binding cassette subfamily B1 LOC_Os08g45030.1 multidrug resistance protein putative expressed	0.682053	4.65828	0.0116759	0.819811
Bradi5g21030	PF02386 AT4G10310.1 ATHKT1 HKT1 high-affinity K+ transporter 1 LOC_Os04g51830.1 OsHKT1;4 - Na+ transporter expressed	-2.95921	0.305792	0.0118208	0.827823
Bradi1g48370	PF01596 PTHR10509 KOG1663 2.1.1.104 K00588 AT4G34050.1 CCoAOMT1 S-adenosyl-L-methionine-dependent methyltransferases superfamily protein LOC_Os06g06980.1 caffeoyl-CoA O-methyltransferase putative expressed	-0.898598	4.84149	0.0118759	0.829526
Bradi3g18630	PF03007 PF06974 AT5G53390.1 O-acyltransferase (WSD1-like) family protein LOC_Os01g56360.1 wax synthase putative expressed	3.09239	-2.25483	0.0119122	0.829903
Bradi1g38310	PF00141 AT5G05340.1 Peroxidase superfamily protein LOC_Os06g35480.1 peroxidase precursor putative expressed	-3.55917	2.0434	0.0119903	0.833183
Bradi3g14380	PF01535 PTHR10483 AT1G53600.1 Tetratricopeptide repeat (TPR)-like superfamily protein LOC_Os08g03676.1 pentatricopeptide putative expressed	-3.05045	-0.398217	0.0121544	0.840548
Bradi5g23550	PF04043 PF01095 AT2G26450.1 Plant invertase/pectin methylesterase inhibitor superfamily LOC_Os04g54850.1 pectinesterase putative expressed	-1.27231	2.98117	0.0121588	0.840548
Bradi2g10150	PF00141 AT2G39040.1 Peroxidase superfamily protein LOC_Os01g16450.1 peroxidase precursor putative expressed	0.956611	4.61337	0.0122537	0.84481
Bradi5g19017	PF08263 PF00560 PF07714 PF00069 PTHR23258 KOG1187 AT4G36180.1 Leucine-rich receptor-like protein kinase family protein LOC_Os04g48760.1 leucine-rich repeat family protein putative expressed	0.725776	5.53163	0.0122832	0.84481
Bradi2g10060	PF01055 PTHR22762 AT3G45940.1 Glycosyl hydrolases family 31 protein LOC_Os01g16310.1 glycosyl hydrolase family 31 putative expressed	-1.19429	4.45186	0.0124008	0.850718
Bradi3g14740	PF00282 PTHR11999 KOG0628 AT2G20340.1 Pyridoxal phosphate (PLP)-dependent transferases superfamily protein LOC_Os08g04540.1 decarboxylase putative expressed	-2.60588	2.45179	0.0124603	0.852629
Bradi2g33030	PTHR12825:SF1 AT3G24315.1 AtSec20 Sec20 family protein LOC_Os02g44111.1 sec20 domain containing protein expressed	-5.58797	-0.878053	0.0126659	0.862338
Bradi3g44390	PF10275 PTHR12931 LOC_Os02g32190.1 expressed protein	1.72417	-0.290856	0.0126664	0.862338
Bradi1g32200	PF00125 PF00808 PTHR10252 KOG1657 AT1G56170.1 ATHAP5B HAP5B NF-YC2 nuclear factor Y subunit C2 LOC_Os06g45640.1 core histone H2A/H2B/H3/H4 putative expressed	-1.17204	2.97411	0.0127159	0.863522
Bradi1g47990	PF08263 PF00560 PF00069 PF07714 PTHR23258 KOG1187 AT3G47570.1 Leucine-rich repeat protein kinase family protein LOC_Os01g05870.1 receptor kinase putative expressed	-5.10789	-1.21306	0.0128406	0.869796
Bradi3g41470	PF02365 AT3G04070.2 anac047 NAC047 NAC domain containing protein 47 LOC_Os08g42400.1 no apical meristem protein putative expressed	-0.770027	5.41799	0.012891	0.87102
Bradi1g11630	PF08799 PF02840 PTHR13007 KOG2808 AT1G03140.1 splicing factor Prp18 family protein LOC_Os03g49430.1 pre-mRNA-splicing factor putative expressed	-7.03251	0.339761	0.0129575	0.872581
Bradi4g31710	PF00067 PTHR19383 KOG0156 AT2G45550.1 CYP76C4 cytochrome P450 family 76 subfamily C polypeptide 4 LOC_Os09g27500.1 cytochrome P450 putative expressed	2.58352	-0.364526	0.012979	0.872581
Bradi2g55930	PF00069 PF07714 PTHR22986 KOG0589 2.7.11.1 K08857 AT3G44200.1 ATNEK6 IBO1 NEK6 NIMA (never in mitosis gene A)-related 6 LOC_Os01g64490.1 protein kinase domain containing protein expressed	-0.652883	6.49491	0.0131574	0.882012
Bradi1g49490	PF00097 PTHR22766 AT3G63530.1 BB BB2 RING/U-box superfamily protein LOC_Os06g03580.2 zinc RING finger protein putative expressed	-1.61854	5.83493	0.0132176	0.882012
Bradi4g07250	LOC_Os12g44230.1 expressed protein	2.05931	-1.23378	0.0132177	0.882012
novel_gene_89		2.4734	-1.64265	0.0134256	0.893668
Bradi2g20830	PF00141 1.11.1.7 K00430 AT1G05260.1 RCI3 RCI3A Peroxidase superfamily protein LOC_Os05g41990.1 peroxidase precursor putative expressed	-2.68787	5.57964	0.0136186	0.902394
Bradi4g45300	PTHR15431 AT3G55000.1 TON1 TON1A tonneau family protein LOC_Os12g01170.1 FGFR1 oncogene partner putative expressed	-3.11699	-0.347805	0.0136238	0.902394
Bradi1g32660	PF02365 AT1G56010.2 anac021 ANAC022 NAC1 NAC domain containing protein 1 LOC_Os06g46270.1 no apical meristem protein putative expressed	-1.33894	3.04467	0.0137052	0.90555
Bradi2g56740	AT1G09812.1 LOC_Os01g65630.1 expressed protein	2.26055	-1.56067	0.0138775	0.914689
Bradi5g03020	PTHR23273 AT4G19130.1 Replication factor-A protein 1-related LOC_Os04g04390.1 retrotransposon protein putative unclassified expressed	-1.90171	0.51253	0.0139492	0.917165
Bradi2g05700	PF02365 AT4G29230.1 anac075 NAC075 NAC domain containing protein 75 LOC_Os01g09550.1 no apical meristem protein putative expressed	0.646007	4.61522	0.0140843	0.922
Bradi1g73100	LOC_Os03g07590.1 expressed protein	-2.07436	1.10484	0.0140912	0.922
Bradi2g12980	PF02705 AT3G02050.1 ATKT4 ATKUP3 KUP3 K+ uptake transporter 3 LOC_Os01g27170.1 potassium transporter putative expressed	2.88684	-2.21343	0.0142841	0.932353
Bradi2g20510	PF00262 PTHR11073 KOG0674 AT1G08450.1 AtCRT3 CRT3 EBS2 PSL1 calreticulin 3 LOC_Os05g43170.1 calreticulin precursor protein putative expressed	-0.862199	6.00805	0.0143545	0.934676
Bradi2g31760	PF03330 PF01357 AT4G01630.1 ATEXP17 ATEXPA17 ATHEXP ALPHA 1.13 EXPA17 expansin A17 LOC_Os05g19600.1 expansin precursor putative expressed	-6.50415	-0.15788	0.0144092	0.93597
Bradi1g37450	PF01301 PF02449 PTHR23421 KOG0496 3.2.1.23 K01190 AT3G13750.1 BGAL1 beta galactosidase 1 LOC_Os06g37560.1 beta-galactosidase precursor putative expressed	-0.752054	7.58843	0.0144781	0.93818
Bradi2g17840	PF00069 PF07714 PTHR22986 KOG0198 AT5G55090.1 MAPKKK15 mitogen-activated protein kinase kinase kinase 15 LOC_Os05g46760.1 STE_MEKK_ste11_MAP3K.19 - STE kinases include homologs to sterile 7 sterile 11 and sterile 20 from yeast expressed	-5.62327	-0.838113	0.014552	0.940702
Bradi1g75070	PF00097 PTHR22764 KOG1493 AT5G43420.1 RING/U-box superfamily protein LOC_Os03g05560.1 zinc finger C3HC4 type domain containing protein expressed	-1.55696	1.23588	0.0146506	0.944806
Bradi4g20520	PF00092 PTHR10166 AT5G60710.1 Zinc finger (C3HC4-type RING finger) family protein LOC_Os11g43040.1 retrotransposon protein putative unclassified expressed	-4.02816	5.51002	0.0146934	0.945298
Bradi4g38710	PF00069 PF07714 PTHR23258 KOG1187 AT2G45910.1 U-box domain-containing protein kinase family protein LOC_Os09g39650.3 protein kinase family protein putative expressed	-1.50899	1.86086	0.0149541	0.958632
Bradi1g11430	PF08263 PF00069 PF07714 PTHR23258 KOG1187 AT1G48480.1 RKL1 receptor-like kinase 1 LOC_Os03g50450.1 inactive receptor kinase At2g26730 precursor putative expressed	0.696216	4.2854	0.0150085	0.958632
Bradi4g01170	PF07893 LOC_Os07g49050.1 expressed protein	3.02713	-2.34223	0.0150234	0.958632
Bradi1g74720	PF03330 PF01357 AT1G20190.1 ATEXP11 ATEXPA11 ATHEXP ALPHA 1.14 EXP11 EXPA11 expansin 11 LOC_Os03g06010.1 expansin precursor putative expressed	-2.94572	1.1644	0.0150432	0.958632
Bradi4g22020	PF00079 PTHR11461 KOG2392 AT1G47710.1 Serine protease inhibitor (SERPIN) family protein LOC_Os11g11500.1 serpin domain containing protein putative expressed	0.972788	2.45184	0.0151185	0.961148
Bradi1g42690	PF00232 PTHR10353 KOG0626 3.2.1.21 K01188 AT5G42260.1 BGLU12 beta glucosidase 12 LOC_Os06g21570.1 Os6bglu24 - beta-glucosidase homologue similar to G. max isohydroxyurate hydrolase expressed	1.11293	2.58437	0.0152229	0.965265
Bradi3g53820	AT5G57780.1 LOC_Os06g44320.1 expressed protein	1.91543	-1.32102	0.015255	0.965265
Bradi4g09710	PF00187 PTHR22595:SF5 AT2G43620.1 Chitinase family protein LOC_Os04g09390.1 HEV3 - Hevein family protein precursor expressed	-6.2617	-0.355208	0.0153354	0.966538
Bradi5g14240	PF01490 PTHR22950 KOG1303 AT5G09220.1 AAP2 amino acid permease 2 LOC_Os11g09020.1 amino acid transporter putative expressed	-1.2244	2.59845	0.015347	0.966538
Bradi1g17660	PF03106 AT3G56400.1 ATWRKY70 WRKY70 WRKY DNA-binding protein 70 LOC_Os07g48260.1 WRKY47 expressed	-5.54792	-0.899735	0.0154106	0.968278
Bradi2g05036		-2.3339	-0.224146	0.0155011	0.97169
Bradi2g44957	PF04759 AT3G25640.1 Protein of unknown function DUF617 LOC_Os01g45510.1 DUF617 domain containing protein expressed	1.39813	0.219324	0.015682	0.97787
Bradi5g14430	PF00187 PF00182 PTHR22595 KOG4742 3.2.1.14 K01183 AT3G54420.1 ATCHITIV ATEP3 CHIV EP3 homolog of carrot EP3-3 chitinase LOC_Os04g41680.1 CHIT3 - Chitinase family protein precursor expressed	-5.33868	-1.05509	0.0156826	0.97787
Bradi1g54100		1.19199	1.72551	0.0157208	0.97787
Bradi2g19200	PF03168 AT2G46150.1 Late embryogenesis abundant (LEA) hydroxyproline-rich glycoprotein family LOC_Os05g45070.1 harpin-induced protein 1 domain containing protein expressed	-5.33546	-1.05595	0.0157451	0.97787
Bradi1g25107	PF03552 AT5G16910.1 ATCSLD2 CSLD2 cellulose-synthase like D2 LOC_Os07g36630.1 CSLF8 - cellulose synthase-like family F; beta1 3;1 4 glucan synthase expressed	-1.02145	5.0277	0.0159153	0.986159
Bradi1g46850	PF00201 PTHR11926 KOG1192 2.4.1.91 K10757 AT5G17050.1 UGT78D2 UDP-glucosyl transferase 78D2 LOC_Os06g09240.1 anthocyanidin 3-O-glucosyltransferase putative expressed	-1.98155	0.302743	0.0159623	0.986798
Bradi3g05470	PF00931 PTHR23155 KOG4658 AT3G46730.1 NB-ARC domain-containing disease resistance protein LOC_Os07g31800.1 NB-ARC domain containing protein expressed	-2.10134	0.692935	0.0160433	0.989534
Bradi4g24680	PF03081 PTHR12542 KOG2344 K07195 AT5G13150.1 ATEXO70C1 EXO70C1 exocyst subunit exo70 family protein C1 LOC_Os11g06700.1 exo70 exocyst complex subunit putative expressed	-4.74773	1.08699	0.0161186	0.991902
Bradi1g27270	PF00201 PTHR11926 KOG1192 AT1G22360.1 AtUGT85A2 UGT85A2 UDP-glucosyl transferase 85A2 LOC_Os07g30330.1 cytokinin-O-glucosyltransferase 2 putative expressed	1.15676	2.35168	0.0162729	0.998958
Bradi3g46007	PF00069 PF07714 PTHR11295 KOG0600 AT1G71530.1 Protein kinase superfamily protein LOC_Os02g35300.3 transposon protein putative unclassified expressed	-5.63642	-0.844404	0.0163075	0.998958
Bradi2g51820	PF00781 PTHR12358 AT4G21540.1 SPHK1 sphingosine kinase 1 LOC_Os01g57350.1 diacylglycerol kinase putative expressed	-3.09827	-0.36139	0.0163731	1
Bradi3g58880	PF05678 AT1G35830.1 VQ motif-containing protein LOC_Os02g51740.1 VQ domain containing protein putative expressed	-6.16189	-0.408605	0.0164429	1
Bradi5g22890	LOC_Os05g10560.1 expressed protein	-5.11231	-1.21158	0.0165707	1
Bradi1g37547	PF00067 PTHR19383 KOG0156 1.14.13.78 K04122 AT5G25900.1 ATKO1 CYP701A3 GA3 GA requiring 3 LOC_Os06g37364.2 cytochrome P450 putative expressed	0.539844	6.50962	0.0168061	1
Bradi4g37180	PF00861 AT3G45020.1 Ribosomal L18p/L5e family protein LOC_Os09g37740.1 ribosomal L18p/L5e family protein putative expressed	-5.08051	-1.23265	0.0168102	1
Bradi3g30860	PF01053 PF00155 PF00266 PTHR11808 KOG0053 4.4.1.11 K01761 AT1G64660.1 ATMGL MGL methionine gamma-lyase LOC_Os10g37340.1 cystathionine gamma-synthase putative expressed	-1.40801	6.99199	0.0168514	1
Bradi2g62660	PF00320 PTHR10071 AT3G16870.1 GATA17 GATA transcription factor 17 LOC_Os03g61570.2 expressed protein	0.715537	4.48262	0.0169807	1
Bradi2g04497	PF02798 PF00043 PTHR11260 KOG0406 AT1G10370.1 ATGSTU17 ERD9 GST30 GST30B Glutathione S-transferase family protein LOC_Os10g38640.1 glutathione S-transferase putative expressed	-3.77037	1.05335	0.0170031	1
Bradi5g21650	PF01704 PTHR11952 KOG2388 AT2G35020.1 GlcNAc1pUT2 N-acetylglucosamine-1-phosphate uridylyltransferase 2 LOC_Os04g52370.1 UTP--glucose-1-phosphate uridylyltransferase putative expressed	-0.725754	7.03653	0.0170279	1
Bradi4g16370	LOC_Os11g35080.1 expressed protein	1.67169	2.42918	0.0170581	1
Bradi1g32287	PF08246 PTHR12411 AT3G43960.1 Cysteine proteinases superfamily protein LOC_Os05g40730.1 expressed protein	-5.39431	-1.0173	0.0170664	1
Bradi3g32110	PF00141 AT3G21770.1 Peroxidase superfamily protein LOC_Os10g39160.1 peroxidase precursor putative expressed	-3.20916	1.411	0.0171365	1
Bradi3g48257	PF02893 PTHR23319 AT3G59660.1 C2 domain-containing protein / GRAM domain-containing protein LOC_Os02g39280.1 C2 domain containing protein putative expressed	-1.54953	2.65627	0.017211	1
Bradi1g65590	PF03171 PTHR10209 KOG0143 AT3G11180.1 2-oxoglutarate (2OG) and Fe(II)-dependent oxygenase superfamily protein LOC_Os03g18030.1 leucoanthocyanidin dioxygenase putative expressed	-7.91727	1.13462	0.0172906	1
Bradi1g51990	PF03330 PF01357 AT1G62980.1 ATEXP18 ATEXPA18 ATHEXP ALPHA 1.25 EXP18 EXPA18 expansin A18 LOC_Os06g01920.1 expansin precursor putative expressed	-3.11947	2.26638	0.0174795	1
Bradi2g62030	PF01535 PTHR10483 AT1G11290.1 CRR22 Pentatricopeptide repeat (PPR) superfamily protein LOC_Os07g10400.1 pentatricopeptide putative expressed	-2.79487	-0.600515	0.017533	1
Bradi1g69920		-6.66518	0.0180432	0.0177013	1
Bradi3g03670	PF02519 AT2G24400.1 SAUR-like auxin-responsive protein family LOC_Os02g05060.1 OsSAUR5 - Auxin-responsive SAUR gene family member expressed	-5.22919	-1.1314	0.0177581	1
Bradi2g17820	PF00069 PF07714 PTHR22986 KOG0198 AT5G55090.1 MAPKKK15 mitogen-activated protein kinase kinase kinase 15 LOC_Os05g46760.1 STE_MEKK_ste11_MAP3K.19 - STE kinases include homologs to sterile 7 sterile 11 and sterile 20 from yeast expressed	-3.86881	1.13971	0.0178054	1
Bradi2g12580	PF01657 PF00069 PF07714 PTHR23258 AT4G23180.1 CRK10 RLK4 cysteine-rich RLK (RECEPTOR-like protein kinase) 10 LOC_Os07g35004.1 TKL_IRAK_DUF26-la.4 - DUF26 kinases have homology to DUF26 containing loci expressed	1.9045	-0.547862	0.0178156	1
Bradi2g01590	AT1G71110.1 LOC_Os01g03110.1 expressed protein	0.859295	3.82298	0.0178818	1
Bradi1g68980	PF01426 PF00385 PF00145 PTHR10629 2.1.1.37 K00558 AT1G69770.1 CMT3 chromomethylase 3 LOC_Os03g12570.1 expressed protein	1.95826	-1.0397	0.0178836	1
Bradi1g22710	PF00031 PTHR11413 AT5G47550.1 Cystatin/monellin superfamily protein LOC_Os03g31510.1 cysteine proteinase inhibitor 8 precursor putative expressed	2.40239	-1.61537	0.0179343	1
Bradi3g52427	PF00854 PTHR11654 KOG1237 AT2G02040.1 ATPTR2 ATPTR2-B NTR1 PTR2 PTR2-B peptide transporter 2 LOC_Os02g47090.1 peptide transporter PTR2 putative expressed	1.71777	0.331528	0.0179548	1
Bradi1g59840	PF00854 PTHR11654 KOG1237 AT3G54140.1 ATPTR1 PTR1 peptide transporter 1 LOC_Os07g01070.1 peptide transporter putative expressed	2.30412	-1.85151	0.0180279	1
Bradi4g11740	PF08263 PF00560 PF00069 PF07714 PTHR23258 KOG1187 AT3G47570.1 Leucine-rich repeat protein kinase family protein LOC_Os02g13780.1 receptor-like protein kinase 2 precursor putative expressed	-2.07939	0.672527	0.0181435	1
Bradi4g18980	PF02298 AT1G08500.1 AtENODL18 ENODL18 early nodulin-like protein 18 LOC_Os11g29910.1 plastocyanin-like domain containing protein putative expressed	2.12457	-1.78816	0.0181777	1
Bradi4g19577	PF00010 PTHR12565:SF7 AT1G68920.1 basic helix-loop-helix (bHLH) DNA-binding superfamily protein LOC_Os11g25560.1 BHLH transcription factor putative expressed	-0.888216	4.19132	0.0182129	1
Bradi1g37297	PF08246 PF00112 PF03051 PTHR12411 KOG1543 AT4G36880.1 CP1 cysteine proteinase1 LOC_Os06g38450.1 vignain precursor putative expressed	-5.10901	-1.21256	0.0182403	1
Bradi2g40470	PF03254 AT2G03220.1 ATFT1 ATFUT1 FT1 MUR2 fucosyltransferase 1 LOC_Os06g10950.1 xyloglucan fucosyltransferase putative expressed	2.45574	-1.56016	0.0183576	1
Bradi3g48950	PF00909 PTHR11730 KOG0682 AT4G13510.1 AMT1;1 ATAMT1 ATAMT1;1 ammonium transporter 1;1 LOC_Os02g40730.1 ammonium transporter protein putative expressed	1.62333	-0.013305	0.0184442	1
Bradi5g14620	PF05703 PF08458 AT5G57770.1 Plant protein of unknown function (DUF828) with plant pleckstrin homology-like region LOC_Os04g42040.1 expressed protein	-1.72673	1.38983	0.0185443	1
Bradi1g69860	PF09446 AT1G05780.1 Vacuolar ATPase assembly integral membrane protein VMA21-like domain LOC_Os04g52300.1 expressed protein	-2.81579	-0.585305	0.018574	1
Bradi3g31690	PF05922 PF00082 PF02225 PTHR10795 AT1G04110.1 SDD1 Subtilase family protein LOC_Os10g38080.1 OsSub61 - Putative Subtilisin homologue expressed	1.19021	0.831278	0.0185791	1
Bradi2g20910	LOC_Os05g41970.1 SSA1 - 2S albumin seed storage family protein precursor expressed	1.71861	-1.05756	0.0185867	1
Bradi5g17560	AT4G16790.1 hydroxyproline-rich glycoprotein family protein LOC_Os04g46330.1 expressed protein	1.1488	1.25614	0.0186478	1
Bradi4g24440	PF03140 AT5G22540.1 Plant protein of unknown function (DUF247) LOC_Os08g02820.1 plant protein of unknown function domain containing protein expressed	-6.61828	-0.0606124	0.0186921	1
Bradi2g44810	AT3G01516.1 LOC_Os01g45160.1 expressed protein	-5.17346	-1.17058	0.0187151	1
Bradi1g33810	PF00722 PF06955 2.4.1.207 K14504 AT5G57560.1 TCH4 XTH22 Xyloglucan endotransglucosylase/hydrolase family protein LOC_Os06g48160.1 glycosyl hydrolases family 16 putative expressed	0.707034	6.06562	0.0187626	1
Bradi2g41510	LOC_Os01g39000.1 ZmGR2c putative expressed	-1.13645	4.53383	0.0188251	1
Bradi4g37002	PF02519 AT1G29500.1 SAUR-like auxin-responsive protein family LOC_Os09g37460.1 OsSAUR51 - Auxin-responsive SAUR gene family member expressed	1.15205	1.47327	0.0188609	1
Bradi1g59520	PF00141 AT1G05260.1 RCI3 RCI3A Peroxidase superfamily protein LOC_Os07g01420.1 peroxidase precursor putative expressed	-3.40855	3.22544	0.0188916	1
Bradi5g17230	PF03169 AT5G24380.1 ATYSL2 YSL2 YELLOW STRIPE like 2 LOC_Os04g45900.1 transposon protein putative unclassified expressed	-1.14607	3.25392	0.018928	1
Bradi4g32150	PF05701 AT2G26570.1 Plant protein of unknown function (DUF827) LOC_Os09g28450.1 paramyosin putative expressed	-1.56534	1.56969	0.0190138	1
Bradi4g12990	PF08263 PF00560 PF00069 PF07714 PTHR23258 KOG1187 AT3G47570.1 Leucine-rich repeat protein kinase family protein LOC_Os11g41100.1 expressed protein	-1.47042	4.5416	0.0192644	1
Bradi4g07130	PF08246 PF00112 PF03051 PTHR12411 KOG1542 AT5G45890.1 SAG12 senescence-associated gene 12 LOC_Os09g38920.1 thiol protease SEN102 precursor putative expressed	-1.93031	6.62002	0.0192792	1
Bradi4g14870	PF06886 AT3G23090.1 TPX2 (targeting protein for Xklp2) protein family LOC_Os11g38010.1 targeting protein for Xklp2 putative expressed	-0.786479	6.25966	0.0193	1
Bradi1g36250	PF07002 PTHR10857 KOG0320 AT3G01650.1 RGLG1 RING domain ligase1 LOC_Os06g40650.1 copine-1 putative expressed	-0.795971	7.00401	0.0193769	1
Bradi1g34940	AT4G33690.1 LOC_Os07g11290.1 expressed protein	-1.6102	0.860569	0.0197826	1
Bradi2g42380	PF00171 PTHR11699 KOG2450 AT3G24503.1 ALDH1A ALDH2C4 REF1 aldehyde dehydrogenase 2C4 LOC_Os01g40870.1 aldehyde dehydrogenase putative expressed	-0.650473	5.9796	0.0198153	1
Bradi4g10480	PF00069 PF07714 PTHR23258 KOG1187 AT3G55950.1 ATCRR3 CCR3 CRINKLY4 related 3 LOC_Os12g31560.1 protein kinase putative expressed	-1.763	0.82357	0.0199255	1
Bradi1g73230	AT2G35290.1 LOC_Os03g07400.1 expressed protein	-3.12408	-0.339562	0.0199453	1
Bradi5g17440	PF11955 AT3G58520.1 Ubiquitin carboxyl-terminal hydrolase family protein LOC_Os04g46170.1 ubiquitin carboxyl-terminal hydrolase family 1 putative expressed	0.999139	1.87976	0.0199678	1
Bradi4g12350	PF05762 PF00092 PTHR10579 AT3G54780.1 Zinc finger (C3HC4-type RING finger) family protein LOC_Os12g24390.1 retrotransposon protein putative unclassified expressed	-1.8609	4.26566	0.0201834	1
Bradi4g11980	AT4G12550.1 AIR1 Auxin-Induced in Root cultures 1 LOC_Os10g40530.1 LTPL146 - Protease inhibitor/seed storage/LTP family protein precursor expressed	-6.02584	2.31112	0.0202228	1
Bradi4g02580	PF02309 AT1G04240.1 IAA3 SHY2 AUX/IAA transcriptional regulator family protein LOC_Os12g40900.1 OsIAA31 - Auxin-responsive Aux/IAA gene family member expressed	0.811725	4.44933	0.0204655	1
Bradi2g32670	PF04859 AT1G53380.1 Plant protein of unknown function (DUF641) LOC_Os01g10680.2 GIL1 putative expressed	1.61608	-0.0491779	0.020498	1
Bradi1g57670	PF00139 PF00069 PF07714 PTHR23258 KOG1187 AT2G37710.1 RLK receptor lectin kinase LOC_Os07g03860.1 lectin-like receptor kinase 7 putative expressed	-5.21209	-1.14817	0.0205092	1
Bradi3g57010	PF02298 AT2G02850.1 ARPN plantacyanin LOC_Os02g49850.1 plastocyanin-like domain containing protein putative expressed	-5.33169	-1.05696	0.020518	1
Bradi3g27300	PF00238 PTHR11761 KOG0901 K02874 ATCG00780.1 ribosomal protein L14 LOC_Os10g21342.1 chloroplast 50S ribosomal protein L14 putative expressed	2.31142	3.00192	0.0205907	1
Bradi2g07780	AT2G20080.1 LOC_Os01g13040.1 expressed protein	-2.16884	1.67356	0.0205988	1
Bradi3g08360	PF00067 PTHR19383 KOG0158 AT2G26170.1 CYP711A1 MAX1 cytochrome P450 family 711 subfamily A polypeptide 1 LOC_Os02g12890.1 cytochrome P450 putative expressed	2.39182	-1.88246	0.020679	1
Bradi4g01000	PTHR10615 AT5G09740.1 HAM2 histone acetyltransferase of the MYST family 2 LOC_Os07g43360.1 MYST-like histone acetyltransferase 1 putative expressed	2.71335	-1.72817	0.0206829	1
Bradi2g19997	PF03407 PTHR10994 AT1G70630.1 Nucleotide-diphospho-sugar transferase family protein LOC_Os05g43810.1 expressed protein	1.35026	0.252175	0.0207602	1
Bradi3g04580	PF00083 PF07690 PTHR11600 KOG0254 AT1G11260.1 ATSTP1 STP1 sugar transporter 1 LOC_Os02g06540.1 transporter family protein putative expressed	-5.19684	-1.15216	0.0207745	1
Bradi3g30670	PF03141 PF08241 AT4G10440.1 S-adenosyl-L-methionine-dependent methyltransferases superfamily protein LOC_Os10g36690.3 dehydration response related protein putative expressed	0.613625	6.88353	0.0207753	1
Bradi3g21270	PF06749 AT5G17210.1 Protein of unknown function (DUF1218) LOC_Os05g35930.1 expressed protein	-5.0201	-1.27427	0.0209627	1
Bradi1g76227	PF07714 PF00069 PTHR23258 KOG1187 2.7.11.1 K14500 AT4G35230.1 BSK1 BR-signaling kinase 1 LOC_Os03g04050.1 protein kinase family protein putative expressed	0.928561	6.43483	0.0210537	1
Bradi2g61430	PF04783 PF04782 PTHR21450 AT1G21740.1 Protein of unknown function (DUF630 and DUF632) LOC_Os01g72970.1 DUF630/DUF632 domains containing protein putative expressed	-1.321	2.39608	0.0210814	1
Bradi1g10620	AT2G33730.1 P-loop containing nucleoside triphosphate hydrolases superfamily protein LOC_Os03g50090.2 transposon protein putative CACTA En/Spm sub-class expressed	2.78535	-2.2983	0.0211795	1
Bradi1g26020	PF08477 PF00071 PTHR11708 KOG1673 K06883 AT5G54840.1 ATSGP1 SGP1 Ras-related small GTP-binding family protein LOC_Os07g33850.2 ras-related protein putative expressed	-1.02181	3.91336	0.0212174	1
Bradi2g50150		-3.92647	0.343123	0.0212394	1
Bradi2g38680	PF00141 AT4G33420.1 Peroxidase superfamily protein LOC_Os05g04410.1 peroxidase precursor putative expressed	-6.51456	-0.142627	0.0212664	1
Bradi2g61100	LOC_Os01g72470.1 expressed protein	-2.90532	0.259938	0.0214041	1
Bradi2g38700	PF00141 AT4G11290.1 Peroxidase superfamily protein LOC_Os05g04410.1 peroxidase precursor putative expressed	-3.89861	3.47027	0.0214816	1
Bradi3g52537	PF08381 PTHR22870:SF25 AT2G35600.1 ATBRXL1 BRXL1 BREVIS RADIX-like 1 LOC_Os02g47230.1 Disease resistance/zinc finger/chromosome condensation-like region protein putative expressed	1.31389	0.427629	0.0214844	1
Bradi3g35137	PF08263 PF00560 PF00069 PF07714 PTHR23258 KOG1187 AT1G28440.1 HSL1 HAESA-like 1 LOC_Os08g28870.1 receptor-like protein kinase 5 precursor putative expressed	1.11469	1.40629	0.0217272	1
Bradi3g42450	PF03087 AT2G17080.1 Arabidopsis protein of unknown function (DUF241) LOC_Os08g43760.1 carrier putative expressed	3.1072	-1.85042	0.0219523	1
Bradi2g08990	AT3G50950.1 ZAR1 HOPZ-ACTIVATED RESISTANCE 1 LOC_Os11g43390.1 expressed protein	-1.89667	0.509347	0.0219675	1
Bradi2g39370	PF05605 AT1G56280.1 ATDI19 DI19 drought-induced 19 LOC_Os05g01730.2 drought induced 19 protein putative expressed	-1.6627	3.22737	0.0220501	1
novel_gene_278		-2.40462	-0.164311	0.0223293	1
Bradi4g22630	PF08240 PF00107 PTHR11695 KOG0022 AT1G77120.1 ADH ADH1 ATADH ATADH1 alcohol dehydrogenase 1 LOC_Os11g10480.1 dehydrogenase putative expressed	0.833458	6.95274	0.0223303	1
Bradi3g41297	PF00319 PTHR11945 AT4G11880.1 AGL14 AGAMOUS-like 14 LOC_Os08g41960.1 OsMADS37 - MADS-box family gene with MIKC* type-box expressed	-5.05862	-1.25124	0.0223518	1
Bradi4g36360	PF00097 PTHR22764 AT2G17450.1 RHA3A RING-H2 finger A3A LOC_Os09g36500.1 zinc finger C3HC4 type domain containing protein expressed	2.88258	-2.21305	0.0224426	1
Bradi2g50950	LOC_Os01g56080.1 expressed protein	-5.13366	-1.19344	0.0225481	1
Bradi2g45500	AT5G53220.1 LOC_Os01g46840.1 expressed protein	1.51952	-0.0242657	0.0225601	1
Bradi2g49880	PF04844 AT1G06920.1 ATOFP4 OFP4 ovate family protein 4 LOC_Os01g54570.1 DUF623 domain containing protein expressed	3.03421	-2.34286	0.0225951	1
Bradi3g10140	PF00485 PF00156 PTHR10285 KOG4203 2.7.1.48 K00876 AT4G26510.1 UKL4 uridine kinase-like 4 LOC_Os11g16370.1 uridine/cytidine kinase-like 1 putative expressed	0.598451	7.2455	0.0228572	1
Bradi2g13650	PF00892 PF03151 AT1G30840.1 ATPUP4 PUP4 purine permease 4 LOC_Os01g31940.1 purine permease putative expressed	1.59917	-0.521736	0.0228709	1
Bradi5g19250	PF03171 PTHR10209 KOG0143 AT4G10500.1 2-oxoglutarate (2OG) and Fe(II)-dependent oxygenase superfamily protein LOC_Os04g49210.1 naringenin 2-oxoglutarate 3-dioxygenase putative expressed	-3.28573	6.32987	0.0228869	1
Bradi5g23842	PF00430 PF00006 PF00306 PTHR15184 ATCG00120.1 ATP synthase subunit alpha LOC_Os04g16740.1 ATP synthase subunit alpha putative expressed	2.17936	5.0998	0.022973	1
Bradi5g10040		0.938033	8.98007	0.0231948	1
Bradi2g45870	PF00069 PF07714 PF06293 PTHR11295 KOG0660 AT2G42880.1 ATMPK20 MPK20 MAP kinase 20 LOC_Os01g47530.1 CGMC_MAPKCMGC_2.6 - CGMC includes CDA MAPK GSK3 and CLKC kinases expressed	-0.686053	6.97226	0.0233046	1
Bradi3g41740	PF00069 PF07714 PTHR23258 KOG1187 AT3G59350.1 Protein kinase superfamily protein LOC_Os09g33860.1 protein kinase putative expressed	-0.734131	5.0988	0.0233204	1
Bradi1g21860	PF00892 AT3G30340.1 nodulin MtN21 /EamA-like transporter family protein LOC_Os04g38430.2 nodulin putative expressed	-2.28415	0.565519	0.0234167	1
Bradi1g15690	PF00067 PTHR19383 AT4G39950.1 CYP79B2 cytochrome P450 family 79 subfamily B polypeptide 2 LOC_Os03g37290.1 cytochrome P450 putative expressed	-3.77591	1.04876	0.0235276	1
Bradi3g37580	PF03081 PTHR12542 KOG2344 K07195 AT1G72470.1 ATEXO70D1 EXO70D1 exocyst subunit exo70 family protein D1 LOC_Os08g35470.1 exo70 exocyst complex subunit putative expressed	0.736167	4.04405	0.0235783	1
Bradi1g24840	PF00067 PTHR19383 KOG0156 AT5G07990.1 CYP75B1 D501 TT7 Cytochrome P450 superfamily protein LOC_Os10g16974.1 cytochrome P450 putative expressed	-2.35487	0.915357	0.0235842	1
Bradi5g06377	PF00201 PTHR11926 KOG1192 AT1G22400.1 ATUGT85A1 UGT85A1 UDP-Glycosyltransferase superfamily protein LOC_Os08g31200.1 cytokinin-O-glucosyltransferase 2 putative expressed	-0.902533	4.42841	0.0236055	1
Bradi1g66240	PF12552 PTHR21726 AT3G53540.1 LOC_Os03g17210.1 expressed protein	0.637757	4.98279	0.0236219	1
Bradi1g28070	PF00234 AT1G36150.1 Bifunctional inhibitor/lipid-transfer protein/seed storage 2S albumin superfamily protein LOC_Os07g29230.1 LTPL63 - Protease inhibitor/seed storage/LTP family protein precursor putative expressed	3.025	-2.34215	0.0236671	1
Bradi5g04000	PF08263 PF00560 PF00069 PF07714 PTHR23258 KOG1187 AT3G47570.1 Leucine-rich repeat protein kinase family protein LOC_Os04g15660.1 receptor kinase putative expressed	-0.877588	4.48044	0.0239378	1
Bradi4g04880	PF07887 AT4G25800.1 Calmodulin-binding protein LOC_Os12g36920.1 calmodulin binding protein putative expressed	0.659724	4.92126	0.0239865	1
Bradi3g02950	PF01535 PTHR10483 AT2G17140.1 Pentatricopeptide repeat (PPR) superfamily protein LOC_Os02g03930.1 expressed protein	-1.36509	1.7279	0.0242156	1
Bradi1g58290	PF11721 PF00069 PF07714 PTHR23258 KOG1187 AT1G30570.1 HERK2 hercules receptor kinase 2 LOC_Os07g05370.1 TKL_IRAK_CrRLK1L-1.15 - The CrRLK1L-1 subfamily has homology to the CrRLK1L homolog expressed	0.970785	2.35653	0.0243052	1
Bradi4g40190	PF00141 AT1G14540.1 Peroxidase superfamily protein LOC_Os03g25320.1 peroxidase precursor putative expressed	3.02086	-2.34184	0.0243736	1
Bradi2g03270	PF00023 PTHR18958 KOG4412 AT1G03670.1 ankyrin repeat family protein LOC_Os11g14520.1 expressed protein	-5.40602	-1.01462	0.0245793	1
Bradi5g10100	PF01918 PF12328 PTHR13516 KOG2567 AT1G76010.1 Alba DNA/RNA-binding protein LOC_Os04g34940.1 protein of unknown function domain containing protein expressed	0.591804	4.82533	0.0247722	1
Bradi2g42890	PF08263 PF00560 PTHR23258 KOG0472 AT2G34930.1 disease resistance family protein / LRR family protein LOC_Os02g17400.1 leucine rich repeat protein putative expressed	-1.53298	1.21302	0.0248713	1
Bradi5g13110	PF02469 AT2G04780.1 FLA7 FASCICLIN-like arabinoogalactan 7 LOC_Os04g39600.1 fasciclin domain containing protein expressed	-6.64908	-0.0333714	0.0249406	1
Bradi1g51780	PF00067 PTHR19383 KOG0157 1.14.13.79 K04123 AT2G32440.1 ATKAO2 CYP88A4 KAO2 ent-kaurenoic acid hydroxylase 2 LOC_Os06g02019.1 cytochrome P450 putative expressed	0.75748	3.87954	0.0249439	1
Bradi2g54330	AT2G39370.1 LOC_Os01g61980.1 expressed protein	1.42195	0.984509	0.024974	1
Bradi4g02200	PF01657 PTHR23258 AT4G23180.1 CRK10 RLK4 cysteine-rich RLK (RECEPTOR-like protein kinase) 10 LOC_Os12g41410.1 receptor-like protein kinase homolog RK20-1 putative expressed	-1.9793	0.580504	0.0250814	1
Bradi2g02520	AT1G18390.2 Protein kinase superfamily protein LOC_Os01g04470.1 expressed protein	-2.25844	-0.286476	0.0252465	1
Bradi3g16185	LOC_Os08g06540.1 expressed protein	-1.7769	1.30775	0.0253171	1
Bradi1g75950	PF01453 PF00954 PF08276 PF07714 PF00069 PTHR23258 KOG1187 AT2G19130.1 S-locus lectin protein kinase family protein LOC_Os04g28780.1 serine/threonine-protein kinase receptor precursor putative expressed	-0.887007	4.3788	0.0253807	1
Bradi4g18350	PF03083 PTHR10791 KOG1623 AT3G48740.1 Nodulin MtN3 family protein LOC_Os11g31190.1 nodulin MtN3 family protein putative expressed	-1.54378	4.75561	0.0256849	1
Bradi3g56115	LOC_Os02g58000.1 expressed protein	1.87669	-0.866456	0.0259731	1
Bradi3g43160	PF00067 PTHR19383 KOG0156 AT2G30490.1 ATC4H C4H CYP73A5 REF3 cinnamate-4-hydroxylase LOC_Os02g26810.1 cytochrome P450 putative expressed	1.85077	2.58885	0.0262163	1
Bradi2g37340	PF00719 PTHR10286 KOG1626 3.6.1.1 K01507 AT3G53620.1 AtPPa4 PPa4 pyrophosphorylase 4 LOC_Os05g02310.1 soluble inorganic pyrophosphatase putative expressed	-0.700962	7.38807	0.0262599	1
Bradi1g30570		-5.05066	-1.25337	0.0263112	1
Bradi3g34490	PF03552 AT3G03050.1 ATCSLD3 CSLD3 KJK cellulose synthase-like D3 LOC_Os10g42750.1 CSLD1 - cellulose synthase-like family D expressed	-1.81178	3.49509	0.0264959	1
Bradi4g01590	PF00400 PTHR22847 KOG0294 AT1G65030.1 Transducin/WD40 repeat-like superfamily protein LOC_Os12g42150.1 WD domain G-beta repeat domain containing protein expressed	0.611563	5.08684	0.0265835	1
Bradi1g26870	PF00141 1.11.1.7 K00430 AT1G30870.1 Peroxidase superfamily protein LOC_Os07g31610.1 peroxidase precursor putative expressed	-2.64643	1.81426	0.0265931	1
Bradi1g46100	PF00010 AT4G00120.1 EDA33 GT140 IND IND1 basic helix-loop-helix (bHLH) DNA-binding superfamily protein LOC_Os06g10820.1 helix-loop-helix DNA-binding domain containing protein expressed	3.36325	-2.13365	0.0266365	1
Bradi3g06280	AT4G37090.1 LOC_Os02g09380.1 expressed protein	0.63642	4.94608	0.0266866	1
Bradi3g47230	PF00403 PTHR22814 AT4G05030.1 Copper transport protein family LOC_Os02g37280.1 heavy metal transport/detoxification protein putative expressed	-1.15321	2.37176	0.0267514	1
Bradi2g52016	PF01535 PTHR10483 AT3G13160.1 Tetratricopeptide repeat (TPR)-like superfamily protein LOC_Os01g57630.3 pentatricopeptide containing protein putative expressed	0.772314	2.97797	0.0268561	1
Bradi4g03520	PF00481 PTHR13832 KOG0700 AT4G33920.1 Protein phosphatase 2C family protein LOC_Os12g39120.1 protein phosphatase 2C putative expressed	-4.33415	0.714197	0.0272672	1
Bradi5g26320	PF12481 PF12504 AT4G27450.1 Aluminium induced protein with YGL and LRDR motifs LOC_Os04g58280.2 stem-specific protein TSJT1 putative expressed	-0.990311	6.74551	0.0273014	1
Bradi1g37870	PF05153 PTHR12588 KOG1573 1.13.99.1 K00469 AT1G14520.2 MIOX1 myo-inositol oxygenase 1 LOC_Os06g36560.1 inositol oxygenase putative expressed	-0.974126	6.50191	0.0274007	1
Bradi2g51807	PF00931 PTHR23155 KOG4658 AT3G14460.1 LRR and NB-ARC domains-containing disease resistance protein LOC_Os01g57310.2 rp1 putative expressed	-1.68061	2.02123	0.0274374	1
Bradi1g15460		-2.25888	-0.286234	0.0276299	1
Bradi1g30026	PF00657 PTHR22835:SF27 AT1G71250.1 GDSL-like Lipase/Acylhydrolase superfamily protein LOC_Os06g50940.1 GDSL-like lipase/acylhydrolase putative expressed	-3.50426	-0.0292083	0.0278157	1
Bradi1g54440	AT5G18130.1 LOC_Os07g10420.1 expressed protein	-0.792388	3.82422	0.0279239	1
Bradi4g16990	PF00722 PF06955 2.4.1.207 K08235 AT5G13870.1 EXGT-A4 XTH5 xyloglucan endotransglucosylase/hydrolase 5 LOC_Os11g33270.1 glycosyl hydrolases family 16 putative expressed	0.742543	4.63765	0.0279333	1
Bradi4g42290	LOC_Os12g05690.1 expressed protein	-1.37247	2.39721	0.0280277	1
Bradi3g58350	PF00097 PTHR22764 AT3G05200.1 ATL6 RING/U-box superfamily protein LOC_Os02g52210.2 zinc finger C3HC4 type domain containing protein expressed	-2.9277	0.277393	0.0280375	1
Bradi1g64570	PF05637 KOG4748 AT3G62720.1 ATXT1 XT1 XXT1 xylosyltransferase 1 LOC_Os03g19310.1 glycosyltransferase putative expressed	-5.51503	-0.929858	0.0282155	1
Bradi1g11567	PF00450 PTHR11802 KOG1282 AT3G07990.1 SCPL27 serine carboxypeptidase-like 27 LOC_Os05g18604.1 OsSCP28 - Putative Serine Carboxypeptidase homologue expressed	-3.20855	-0.277893	0.0284701	1
Bradi2g59180	AT1G27290.1 LOC_Os01g69870.2 expressed protein	-1.13477	2.62448	0.0285887	1
Bradi4g34510	PF03547 AT5G16530.1 PIN5 Auxin efflux carrier family protein LOC_Os08g41720.1 auxin efflux carrier component putative expressed	2.19347	-1.29795	0.0286014	1
Bradi4g12790	AT1G10920.1 LOV1 NB-ARC domain-containing disease resistance protein LOC_Os11g11790.1 NBS-LRR type disease resistance protein putative expressed	-1.59128	1.26613	0.0286561	1
Bradi4g29050	AT1G78110.1 LOC_Os09g20420.1 expressed protein	1.59267	-0.460529	0.0287638	1
Bradi5g20750	PF00626 PF02209 PTHR11977 KOG0443 K05768 AT4G30160.1 ATVLN4 VLN4 villin 4 LOC_Os04g51440.1 villin protein putative expressed	-5.10328	-1.21382	0.0289461	1
Bradi4g05230	PF00141 AT5G06730.1 Peroxidase superfamily protein LOC_Os03g13180.1 peroxidase precursor putative expressed	-2.60491	0.00455761	0.0289676	1
Bradi2g39940	PF00234 LOC_Os06g31070.1 PROLM24 - Prolamin precursor expressed	-1.63452	1.30673	0.029005	1
Bradi2g09090	PF04043 PF01095 AT3G05620.1 Plant invertase/pectin methylesterase inhibitor superfamily LOC_Os01g15039.1 pectinesterase putative expressed	-5.27399	-1.0954	0.0290376	1
Bradi2g49965	AT1G06475.1 LOC_Os05g49080.1 expressed protein	-2.11648	-0.400678	0.029083	1
Bradi4g06900	PF00582 AT1G69080.1 Adenine nucleotide alpha hydrolases-like superfamily protein LOC_Os12g31710.1 universal stress protein domain containing protein putative expressed	-1.91247	0.240701	0.029116	1
Bradi3g28000	PF04844 AT5G58360.1 ATOFP3 OFP3 ovate family protein 3 LOC_Os05g25910.1 DUF623 domain containing protein expressed	-5.54422	-0.911522	0.0291785	1
Bradi3g23310	PF01251 PTHR11278 KOG3320 K02993 AT1G48830.1 Ribosomal protein S7e family protein LOC_Os03g18570.1 40S ribosomal protein S7 putative expressed	0.540969	6.61332	0.0292473	1
Bradi1g64650	PF04667 AT5G64130.1 cAMP-regulated phosphoprotein 19-related protein LOC_Os03g19220.1 expressed protein	-1.3314	3.49759	0.0293273	1
Bradi3g56480	PF03151 PTHR11132 KOG1441 AT5G55950.1 Nucleotide/sugar transporter family protein LOC_Os02g49260.1 transporter-related putative expressed	1.7561	-1.00275	0.0293983	1
Bradi1g31710	PF08701 PF02421 PF01926 PTHR11089 KOG2484 K14538 AT3G07050.1 GTP-binding family protein LOC_Os01g27730.1 GTPase of unknown function domain containing protein putative expressed	0.578202	5.03048	0.0295297	1
Bradi3g02130	PF01397 PF03936 AT1G61680.1 ATTPS14 TPS14 terpene synthase 14 LOC_Os02g02930.1 terpene synthase putative expressed	-4.384	4.39187	0.0295832	1
Bradi2g38760	PF01535 PF02466 PTHR10483 AT1G62590.1 pentatricopeptide (PPR) repeat-containing protein LOC_Os04g28234.2 Rf1 mitochondrial precursor putative expressed	-5.08983	-1.23055	0.0296191	1
Bradi1g38250	PF01565 PF08031 PTHR11748 AT5G44410.1 FAD-binding Berberine family protein LOC_Os06g35700.1 reticuline oxidase-like protein precursor putative expressed	-1.48009	3.34912	0.0297372	1
Bradi1g18330	PF00646 AT3G28410.1 F-box/RNI-like superfamily protein LOC_Os08g09760.1 OsFBX275 - F-box domain containing protein expressed	-2.2234	-0.316681	0.0298263	1
Bradi3g22850	PF00067 PTHR19383 KOG0684 AT1G11680.1 CYP51 CYP51A2 CYP51G1 EMB1738 CYTOCHROME P450 51G1 LOC_Os05g34325.1 cytochrome P450 51 putative expressed	-0.746486	4.45155	0.0298293	1
Bradi2g13090	PF00006 PF02823 PTHR15184 ATCG00480.1 ATP synthase subunit beta LOC_Os10g21266.1 ATP synthase subunit beta putative expressed	2.39683	2.51712	0.0298406	1
Bradi4g38420	PF01535 PTHR10483 AT2G03880.1 Pentatricopeptide repeat (PPR) superfamily protein LOC_Os03g32620.1 pentatricopeptide putative expressed	-2.31709	-0.240624	0.0298409	1
Bradi1g12600	PF01878 KOG3383 AT2G14660.1 LOC_Os03g47260.1 expressed protein	1.96507	-1.72745	0.0298746	1
Bradi2g05880	PTHR10168 KOG1752 AT5G11930.1 Thioredoxin superfamily protein LOC_Os01g09830.1 OsGrx_A2 - glutaredoxin subgroup III expressed	-1.37061	3.99931	0.030146	1
Bradi3g30730	AT5G24660.1 LSU2 response to low sulfur 2 LOC_Os10g36610.1 UP-9A putative expressed	-0.995378	5.18781	0.0301963	1
Bradi2g53027	PF03168 AT2G27080.1 Late embryogenesis abundant (LEA) hydroxyproline-rich glycoprotein family LOC_Os01g59680.1 NHL25 putative expressed	-5.55022	-0.910009	0.0302238	1
Bradi1g25480	PF02298 AT2G32300.1 UCC1 uclacyanin 1 LOC_Os07g35860.1 plastocyanin-like domain containing protein putative expressed	-2.663	2.87782	0.0302928	1
Bradi1g39200	PF04998 PTHR19376 2.7.7.6 K03046 ATCG00170.1 DNA-directed RNA polymerase family protein LOC_Os04g16830.1 DNA-directed RNA polymerase subunit beta putative expressed	2.01457	1.62487	0.0303183	1
Bradi4g33500	PTHR12461 KOG2508 AT3G45880.1 2-oxoglutarate (2OG) and Fe(II)-dependent oxygenase superfamily protein LOC_Os09g31050.1 cytosolic phospholipase A2 beta putative expressed	2.07137	-1.09648	0.030365	1
Bradi1g15100	PF00582 AT1G69080.1 Adenine nucleotide alpha hydrolases-like superfamily protein LOC_Os03g40130.1 universal stress protein domain containing protein putative expressed	2.39639	-1.88317	0.0304484	1
Bradi3g53620	PF00026 PTHR13683 KOG1339 AT5G10770.1 Eukaryotic aspartyl protease family protein LOC_Os02g48870.1 aspartic proteinase nepenthesin-2 precursor putative expressed	2.78006	-2.29779	0.0306567	1
Bradi1g15600	PF00141 1.11.1.7 K00430 AT1G05260.1 RCI3 RCI3A Peroxidase superfamily protein LOC_Os06g29470.1 peroxidase precursor putative expressed	-2.27466	1.46528	0.0306656	1
Bradi5g14340		-6.36916	-0.240605	0.0307712	1
Bradi2g39275	PF00280 AT2G38870.1 Serine protease inhibitor potato inhibitor I-type family protein LOC_Os12g25090.2 expressed protein	-1.02128	4.97733	0.0307887	1
Bradi5g09790		0.715066	7.87508	0.0308108	1
Bradi1g49430	LOC_Os06g02800.1 expressed protein	-2.43254	-0.142361	0.0308455	1
Bradi4g14090	PF02770 PF00441 PF01756 PTHR10909 KOG0135 1.3.3.6 K00232 AT5G65110.1 ACX2 ATACX2 acyl-CoA oxidase 2 LOC_Os11g39220.1 acyl-coenzyme A oxidase putative expressed	-0.876093	6.80937	0.0308716	1
Bradi4g33800		-4.80969	-1.40997	0.0310227	1
novel_gene_232		-5.76688	-0.749565	0.0310384	1
Bradi1g14370	PF03372 PTHR11200 KOG0565 AT1G47510.1 5PTASE11 AT5PTASE11 inositol polyphosphate 5-phosphatase 11 LOC_Os03g42810.1 endonuclease/exonuclease/phosphatase family domain containing protein expressed	-1.48813	3.85132	0.031086	1
Bradi4g22610	PF08240 PF00107 PTHR11695 KOG0022 1.1.1.1 K00001 AT1G77120.1 ADH ADH1 ATADH ATADH1 alcohol dehydrogenase 1 LOC_Os11g10510.1 dehydrogenase putative expressed	-1.07444	6.53854	0.0311812	1
Bradi3g47660	AT3G27520.1 LOC_Os02g38180.1 expressed protein	-2.31217	-0.242939	0.0312394	1
Bradi2g08780	PF03330 PF01357 AT4G01630.1 ATEXP17 ATEXPA17 ATHEXP ALPHA 1.13 EXPA17 expansin A17 LOC_Os01g14660.1 expansin precursor putative expressed	-5.27399	-1.10819	0.0313282	1
Bradi3g15770		-4.87411	-1.36562	0.0313283	1
Bradi3g36430	PF00067 PTHR19383 KOG0157 K10717 AT5G38450.1 CYP735A1 cytochrome P450 family 735 subfamily A polypeptide 1 LOC_Os08g33300.1 cytochrome P450 72A1 putative expressed	-4.99177	-1.29505	0.0313306	1
Bradi3g14750	PF00282 PTHR11999 KOG0628 AT2G20340.1 Pyridoxal phosphate (PLP)-dependent transferases superfamily protein LOC_Os08g04540.1 decarboxylase putative expressed	-3.57617	3.49859	0.0313527	1
Bradi1g78076	PF00124 K02706 ATCG00270.1 photosystem II reaction center protein D LOC_Os02g24634.1 photosystem II D2 protein putative expressed	1.98376	4.27422	0.0313648	1
Bradi4g29347	PF02705 AT1G60160.1 Potassium transporter family protein LOC_Os09g21000.1 potassium transporter putative expressed	-0.877513	5.14433	0.0313662	1
Bradi4g30750	PF04116 PF12076 PTHR11863 AT5G57800.1 CER3 FLP1 WAX2 YRE Fatty acid hydroxylase superfamily LOC_Os09g25850.1 WAX2 putative expressed	-0.62914	5.58253	0.0314023	1
Bradi2g09130	PF00561 PTHR10992 KOG4178 AT4G02340.1 alpha/beta-Hydrolases superfamily protein LOC_Os01g15120.1 hydrolase alpha/beta fold family domain containing protein expressed	-0.794853	3.8979	0.0314763	1
Bradi3g09220	PF02298 AT5G26330.1 Cupredoxin superfamily protein LOC_Os09g39940.1 plastocyanin-like domain containing protein putative expressed	-1.47118	2.16569	0.0315412	1
Bradi2g19910	PF00067 PTHR19383 KOG0156 AT3G48310.1 CYP71A22 cytochrome P450 family 71 subfamily A polypeptide 22 LOC_Os05g43910.1 cytochrome P450 putative expressed	-6.49729	-0.148699	0.0315804	1
Bradi1g59630	PF05383 PF00076 PTHR22792 KOG1855 AT3G19090.1 RNA-binding protein LOC_Os07g01260.1 la domain containing protein expressed	1.59173	-0.835764	0.0316091	1
Bradi5g24170	PF00916 PF01740 PTHR11814 KOG0236 AT1G23090.1 AST91 SULTR3;3 sulfate transporter 91 LOC_Os04g55800.1 sulfate transporter putative expressed	-0.814663	4.51593	0.0317848	1
Bradi1g43310	AT4G11000.1 Ankyrin repeat family protein LOC_Os06g18900.1 cadmium tolerance factor putative expressed	-0.72263	5.48424	0.0318458	1
Bradi2g21180	PF12515 PF00690 PF00122 PF00702 PF00689 PTHR11939 KOG0204 AT2G41560.1 ACA4 autoinhibited Ca(2+)-ATPase isoform 4 LOC_Os05g41580.1 calcium-transporting ATPase plasma membrane-type putative expressed	-1.00639	3.39236	0.0318623	1
Bradi4g11450	PF00903 PTHR11959 KOG0638 AT1G06570.1 HPD PDS1 phytoene desaturation 1 LOC_Os02g07160.1 glyoxalase family protein putative expressed	-5.07825	-1.23328	0.0318901	1
Bradi2g24430	PF03765 PF00650 PTHR23324 KOG1471 AT1G72160.1 Sec14p-like phosphatidylinositol transfer family protein LOC_Os05g35460.1 patellin protein putative expressed	-0.904097	5.2742	0.0319393	1
Bradi4g01810	PF00400 PTHR19865 KOG0299 AT4G05410.1 YAO Transducin/WD40 repeat-like superfamily protein LOC_Os03g42770.1 expressed protein	0.767956	3.37764	0.0319477	1
Bradi3g08660	PF00560 PF00069 PF07714 PTHR23258 KOG1187 2.7.1.- K00924 AT5G25930.1 Protein kinase family protein with leucine-rich repeat domain LOC_Os02g13510.1 receptor-like protein kinase 5 precursor putative expressed	-1.03574	4.16003	0.0319653	1
Bradi5g23110	PF01453 PF00954 PF08276 PF00069 PF07714 PTHR23258 KOG1187 AT4G21380.1 ARK3 RK3 receptor kinase 3 LOC_Os04g54140.1 receptor-like kinase putative expressed	-4.88476	-1.36304	0.0319662	1
Bradi1g32630	PF00069 PF07714 PTHR23258 KOG1187 AT1G16670.1 Protein kinase superfamily protein LOC_Os06g46330.1 Protein kinase domain containing protein expressed	-0.762779	5.51109	0.032022	1
Bradi4g03990	LOC_Os04g28830.1 RALFL34 - Rapid ALkalinization Factor RALF family protein precursor putative expressed	-4.68491	-1.48471	0.0322073	1
Bradi3g55230	PF01866 PTHR10762 KOG2648 AT5G62030.1 diphthamide synthesis DPH2 family protein LOC_Os02g57050.1 diphthamide biosynthesis protein putative expressed	0.757923	2.91503	0.0322516	1
Bradi2g58120	PF08246 PF00112 PTHR12411 KOG1543 AT5G50260.1 Cysteine proteinases superfamily protein LOC_Os01g67980.1 cysteine proteinase EP-B 1 precursor putative expressed	3.2589	-2.58769	0.0322601	1
Bradi1g69207	PF00847 AT4G37750.1 ANT CKC CKC1 DRG Integrase-type DNA-binding superfamily protein LOC_Os03g56050.1 AP2-like ethylene-responsive transcription factor AINTEGUMENTA putative expressed	1.04246	1.75104	0.0322608	1
Bradi2g24320	PF02704 AT4G09600.1 GASA3 GAST1 protein homolog 3 LOC_Os05g35690.1 GASR6 - Gibberellin-regulated GASA/GAST/Snakin family protein precursor expressed	3.25828	-2.58765	0.0322855	1
Bradi2g35670	AT3G62730.1 LOC_Os05g05920.1 desiccation-related protein PCC13-62 precursor putative expressed	3.25828	-2.58765	0.0322855	1
Bradi1g24530	PF00450 PTHR11802 AT2G27920.1 SCPL51 serine carboxypeptidase-like 51 LOC_Os03g27590.2 OsSCP18 - Putative Serine Carboxypeptidase homologue expressed	3.25764	-2.58761	0.032312	1
Bradi2g09810	PF00300 PTHR23029 KOG0235 AT3G05170.1 Phosphoglycerate mutase family protein LOC_Os05g04960.1 phosphoglycerate mutase putative expressed	3.25411	-2.58738	0.0324578	1
Bradi2g36850	PF08387 AT1G78760.1 F-box/RNI-like superfamily protein LOC_Os07g18560.1 OsFBLD6 - F-box LRR and FBD domain containing protein expressed	3.25411	-2.58738	0.0324578	1
Bradi5g15840	PF03641 K06966 AT2G28305.1 ATLOG1 LOG1 Putative lysine decarboxylase family protein LOC_Os04g43840.1 possible lysine decarboxylase domain containing protein expressed	3.25411	-2.58738	0.0324578	1
Bradi3g25880	PF00719 PTHR10286 KOG1626 3.6.1.1 K01507 AT1G01050.1 AtPPa1 PPa1 pyrophosphorylase 1 LOC_Os10g26600.1 soluble inorganic pyrophosphatase putative expressed	3.25411	-2.58738	0.0324579	1
Bradi2g00780		3.25329	-2.58733	0.0324918	1
Bradi2g50815	PF00696 AT1G26640.1 Amino acid kinase family protein LOC_Os01g55890.1 amino acid kinase putative expressed	3.25309	-2.58731	0.0324997	1
Bradi4g33570	LOC_Os09g31170.1 expressed protein	-4.81332	-1.40913	0.0325617	1
Bradi1g31040		3.24944	-2.58708	0.0326509	1
Bradi4g03847	PF01490 PTHR22950 KOG1303 AT2G39130.1 Transmembrane amino acid transporter family protein LOC_Os12g38570.1 transmembrane amino acid transporter protein putative expressed	3.24944	-2.58708	0.0326509	1
Bradi2g15360	PF03106 AT2G47260.1 ATWRKY23 WRKY23 WRKY DNA-binding protein 23 LOC_Os05g50610.2 WRKY8 expressed	-5.9753	-0.57315	0.032655	1
Bradi1g06880	AT5G55490.1 ATGEX1 GEX1 gamete expressed protein 1 LOC_Os09g27040.1 GEX1 putative expressed	3.24889	-2.58704	0.0326739	1
Bradi3g08010	AT1G71740.1 LOC_Os02g11950.1 expressed protein	3.24889	-2.58704	0.0326739	1
Bradi3g37490	LOC_Os08g35180.1 ECAGL4 - ECA1 gametogenesis related family protein precursor putative expressed	3.24889	-2.58704	0.0326739	1
Bradi1g03790	PTHR10032 AT5G59820.1 RHL41 ZAT12 C2H2-type zinc finger family protein LOC_Os03g60560.1 ZOS3-21 - C2H2 zinc finger protein expressed	-6.64082	-0.000416756	0.0327296	1
Bradi3g35130	PTHR23258 AT5G46080.1 Protein kinase superfamily protein LOC_Os08g28890.1 protein kinase family protein putative expressed	-4.59863	-1.53618	0.0328419	1
Bradi3g48485	PF08132 AT5G15948.1 CPuORF10 conserved peptide upstream open reading frame 10 LOC_Os02g39795.1 S-adenosyl-l-methionine decarboxylase leader peptide putative expressed	-5.14878	-1.18977	0.032943	1
Bradi2g31280	AT3G08670.1 LOC_Os05g25220.1 expressed protein	-4.85303	-1.38509	0.0330955	1
Bradi3g48030	PF00076 PTHR10432 AT2G41060.1 RNA-binding (RRM/RBD/RNP motifs) family protein LOC_Os02g39060.1 RNA recognition motif containing protein putative expressed	1.82283	-1.66941	0.0331655	1
Bradi3g46480	PF03000 AT5G64330.1 JK218 NPH3 RPT3 Phototropic-responsive NPH3 family protein LOC_Os02g35970.1 BTBN2 - Bric-a-Brac Tramtrack Broad Complex BTB domain with non-phototropic hypocotyl 3 NPH3 and coiled-coil domains expressed	0.889156	2.71637	0.0331749	1
Bradi3g35880	LOC_Os08g32120.1 expressed protein	-1.48832	1.59156	0.0332954	1
Bradi3g13487	PF12215 PF04685 PTHR12654 KOG2119 AT5G49900.1 Beta-glucosidase GBA2 type family protein LOC_Os08g01940.1 non-lysosomal glucosylceramidase putative expressed	-1.26248	7.13118	0.0333931	1
Bradi1g78140	PF03145 PTHR10315 KOG3002 AT5G37930.1 Protein with RING/U-box and TRAF-like domains LOC_Os06g20610.1 seven in absentia protein family domain containing protein expressed	-1.2894	1.5799	0.0334213	1
Bradi2g08760	PF03330 PF01357 AT1G69530.3 AT-EXP1 ATEXP1 ATEXPA1 ATHEXP ALPHA 1.2 EXP1 EXPA1 expansin A1 LOC_Os01g14650.1 expansin precursor putative expressed	-5.81575	-0.70733	0.0334622	1
Bradi2g35850	PF03171 PTHR10209 KOG0143 1.14.17.4 K05933 AT1G77330.1 2-oxoglutarate (2OG) and Fe(II)-dependent oxygenase superfamily protein LOC_Os05g05680.1 1-aminocyclopropane-1-carboxylate oxidase putative expressed	-1.08564	6.33211	0.0335103	1
Bradi5g09850	PF01453 PF00954 AT2G19130.1 S-locus lectin protein kinase family protein LOC_Os04g34330.1 serine/threonine-protein kinase receptor precursor putative expressed	-4.76104	-1.43646	0.0335484	1
Bradi1g68607	AT1G10780.1 F-box/RNI-like superfamily protein LOC_Os08g36570.1 F-box protein putative expressed	-2.13598	-0.386299	0.0336485	1
Bradi2g08670	PF03595 AT1G62280.1 SLAH1 SLAC1 homologue 1 LOC_Os01g14520.1 C4-dicarboxylate transporter/malic acid transport protein domain containing protein expressed	-2.22183	0.795133	0.0338806	1
Bradi2g04700	PF00201 PTHR11926 KOG1192 AT2G36800.1 DOGT1 UGT73C5 don-glucosyltransferase 1 LOC_Os10g09990.1 cytokinin-O-glucosyltransferase 3 putative expressed	-3.75828	5.34185	0.0339653	1
Bradi2g30830	AT2G30395.1 ATOFP17 OFP17 ovate family protein 17 LOC_Os05g26210.1 ATOFP17/OFP17 putative expressed	-5.05458	-1.25249	0.0339653	1
Bradi2g16420	PF03188 PTHR23130 KOG1619 AT2G30890.1 Cytochrome b561/ferric reductase transmembrane protein family LOC_Os05g49040.1 expressed protein	-1.00302	3.31121	0.033984	1
Bradi3g22830	PF02458 AT3G62160.1 HXXXD-type acyl-transferase family protein LOC_Os04g11810.1 transferase family protein putative expressed	-1.39817	1.68077	0.0340779	1
Bradi1g66710	PF00702 PTHR18901 KOG3109 AT5G02230.1 Haloacid dehalogenase-like hydrolase (HAD) superfamily protein LOC_Os03g16670.1 haloacid dehalogenase-like hydrolase family protein putative expressed	-0.996376	8.39545	0.0342751	1
Bradi4g11157	PF03087 AT2G17080.1 Arabidopsis protein of unknown function (DUF241) LOC_Os08g43870.1 carrier putative expressed	1.22948	0.742424	0.0342773	1
Bradi2g04397	PF01535 PTHR10483 AT1G66345.1 Pentatricopeptide repeat (PPR) superfamily protein LOC_Os01g07610.1 PPR repeat domain containing protein putative expressed	-1.38754	1.40507	0.0343144	1
Bradi1g70800	PTHR23421:SF7 AT5G01075.1 Glycosyl hydrolase family 35 protein	-4.5624	-1.55987	0.0343263	1
Bradi1g51130	PF02475 PF06325 PF05175 PF05185 PF08241 PTHR11006 KOG1499 AT1G04870.2 ATPRMT10 PRMT10 protein arginine methyltransferase 10 LOC_Os06g05090.1 methyltransferase domain containing protein expressed	0.661562	4.84533	0.0343509	1
Bradi2g37080	PF00141 AT2G18150.1 Peroxidase superfamily protein LOC_Os04g04750.1 peroxidase precursor putative expressed	-5.72896	-0.779642	0.0344276	1
Bradi4g05040	PF00407 LOC_Os12g36830.1 pathogenesis-related Bet v I family protein putative expressed	-2.60959	1.7844	0.0344409	1
Bradi1g26100	PF05673 PF00004 PTHR23070 KOG0743 AT3G50930.1 BCS1 cytochrome BC1 synthesis LOC_Os03g38800.1 AAA family ATPase putative expressed	1.26573	1.07741	0.0344988	1
Bradi3g53630	PF00188 PTHR10334 KOG3017 AT4G25790.1 CAP (Cysteine-rich secretory proteins Antigen 5 and Pathogenesis-related 1 protein) superfamily protein LOC_Os02g54540.1 SCP-like extracellular protein expressed	-1.62817	1.97105	0.0347385	1
Bradi3g13880	PF01842 AT1G12420.1 ACR8 ACT domain repeat 8 LOC_Os03g14370.2 ACT domain containing protein expressed	1.01249	1.46787	0.0347916	1
Bradi4g30840	PF01094 PF00497 PF00060 PTHR18966 KOG1052 AT2G29120.1 ATGLR2.7 GLR2.7 glutamate receptor 2.7 LOC_Os09g26144.1 glutamate receptor putative expressed	-2.20718	-0.329096	0.0347948	1
Bradi4g31770	PTHR11389 AT2G01940.1 ATIDD15 SGR5 C2H2-like zinc finger protein LOC_Os09g27650.2 ZOS9-14 - C2H2 zinc finger protein expressed	-4.85257	-1.38524	0.0348866	1
Bradi3g11050	PF00026 PTHR13683 KOG1339 AT3G59080.1 Eukaryotic aspartyl protease family protein LOC_Os02g21040.1 aspartic proteinase nepenthesin precursor putative expressed	1.11047	1.77662	0.0349596	1
Bradi4g32340	PF00135 PF07859 PTHR23024 KOG1515 AT1G47480.1 alpha/beta-Hydrolases superfamily protein LOC_Os09g28740.1 gibberellin receptor GID1L2 putative expressed	-5.00865	-1.27701	0.0349681	1
Bradi2g35860	PF03171 PTHR10209 KOG0143 1.14.17.4 K05933 AT1G77330.1 2-oxoglutarate (2OG) and Fe(II)-dependent oxygenase superfamily protein LOC_Os05g05680.1 1-aminocyclopropane-1-carboxylate oxidase putative expressed	-0.922398	4.8314	0.03516	1
Bradi1g64487	PF03059 2.5.1.43 K05953 AT1G56430.1 ATNAS4 NAS4 nicotianamine synthase 4 LOC_Os03g19427.1 nicotianamine synthase putative expressed	1.18983	6.11555	0.035279	1
Bradi3g13527	PF02458 AT5G67150.1 HXXXD-type acyl-transferase family protein LOC_Os08g01950.1 transferase family protein putative expressed	-1.66265	2.71708	0.0353527	1
novel_gene_95		-4.84085	-1.38795	0.0354388	1
Bradi1g06610	PF01734 KOG0513 AT3G54950.1 PLA IIIA PLP7 patatin-like protein 6 LOC_Os03g57080.1 PLA IIIA/PLP7 putative expressed	1.41771	-0.0462164	0.035483	1
Bradi3g28380	PF08263 PF00560 PF00069 PF07714 PTHR23258 KOG1187 AT1G35710.1 Protein kinase family protein with leucine-rich repeat domain LOC_Os10g33040.1 receptor-like protein kinase precursor putative expressed	0.871923	4.29076	0.0354992	1
Bradi4g02552	PF00931 KOG4658 AT3G46530.1 RPP13 NB-ARC domain-containing disease resistance protein LOC_Os08g28540.1 resistance protein LR10 putative expressed	-1.87832	1.52895	0.0355093	1
Bradi4g41750	PF03081 PTHR12542 KOG2344 K07195 AT5G13150.1 ATEXO70C1 EXO70C1 exocyst subunit exo70 family protein C1 LOC_Os12g06840.1 ATEXO70C2 putative expressed	-5.0953	-1.22949	0.0355968	1
Bradi1g24667	PF00201 PTHR11926 KOG1192 AT3G21790.1 UDP-Glycosyltransferase superfamily protein LOC_Os07g37690.1 UDP-glucoronosyl and UDP-glucosyl transferase domain containing protein expressed	1.04456	3.25239	0.0356621	1
Bradi2g17320	PF00201 PTHR11926 KOG1192 AT3G21560.1 UGT84A2 UDP-Glycosyltransferase superfamily protein LOC_Os05g47950.1 UDP-glucoronosyl and UDP-glucosyl transferase domain containing protein expressed	2.80558	-1.91691	0.0358699	1
Bradi1g75430	PF08263 PF00560 PF00069 PF07714 PTHR23258 KOG1187 AT4G28650.1 Leucine-rich repeat transmembrane protein kinase family protein LOC_Os03g05140.1 receptor-like protein kinase 2 precursor putative expressed	-2.65021	2.94511	0.0358717	1
Bradi2g23960		-4.68302	-1.48508	0.035972	1
Bradi4g39920	PF03018 PF01419 AT1G73040.1 Mannose-binding lectin superfamily protein LOC_Os12g09700.1 Jacalin-like lectin domain containing protein putative expressed	-1.16899	7.57554	0.0361788	1
Bradi2g09270	LOC_Os04g54759.1 expressed protein	1.52065	-0.867807	0.036257	1
Bradi1g12397	PF01657 PF07714 PF00069 PTHR23258 KOG1187 AT4G05200.1 CRK25 cysteine-rich RLK (RECEPTOR-like protein kinase) 25 LOC_Os05g41370.1 TKL_IRAK_DUF26-la.1 - DUF26 kinases have homology to DUF26 containing loci expressed	-1.82929	1.05809	0.0363182	1
Bradi4g30120	LOC_Os09g24590.1 expressed protein	-1.03043	4.23261	0.0363908	1
Bradi2g51010	AT5G64510.1 LOC_Os01g56180.1 expressed protein	-0.682419	4.52999	0.0364929	1
Bradi3g18090	PF00481 PTHR13832 KOG0698 AT4G28400.1 Protein phosphatase 2C family protein LOC_Os04g52000.1 protein phosphatase 2C putative expressed	-0.714283	5.3001	0.0365037	1
Bradi2g62610	PTHR13271 AT3G55080.1 SET domain-containing protein LOC_Os01g74500.1 expressed protein	-1.84431	0.183703	0.0365392	1
Bradi3g31580	PF01554 PTHR11206 KOG1347 AT4G29140.1 MATE efflux family protein LOC_Os10g37920.1 MATE efflux family protein putative expressed	2.20422	-1.81836	0.0365474	1
Bradi1g43417	PF00069 PF07714 PF01636 PTHR23258 KOG1187 AT2G31880.1 EVR SOBIR1 Leucine-rich repeat protein kinase family protein LOC_Os06g18000.1 protein kinase domain containing protein expressed	-1.5827	0.663168	0.0366278	1
Bradi1g15930		-0.625939	5.47193	0.0366346	1
Bradi2g43420	PF08246 PF00112 PTHR12411 KOG1543 AT2G34080.1 Cysteine proteinases superfamily protein LOC_Os01g42780.1 cysteine proteinase EP-B 2 precursor putative expressed	-5.07008	-1.23502	0.0366823	1
Bradi5g11910		-1.18455	5.33528	0.0367317	1
Bradi1g51070	PF00641 PTHR23111 AT3G15680.1 Ran BP2/NZF zinc finger-like superfamily protein LOC_Os06g04920.1 zinc finger family protein putative expressed	-0.855597	3.93168	0.0367941	1
Bradi1g00650	AT1G25270.1 nodulin MtN21 /EamA-like transporter family protein LOC_Os08g31130.1 integral membrane protein DUF6 containing protein expressed	3.1296	-2.69828	0.0369324	1
Bradi1g08170	PF07893 LOC_Os03g06750.1 expressed protein	3.1296	-2.69828	0.0369324	1
Bradi1g17230	PF04739 PTHR10343 KOG1616 AT5G21170.1 AKINBETA1 5'-AMP-activated protein kinase beta-2 subunit protein LOC_Os03g20340.1 SNF1-related protein kinase regulatory subunit beta-1 putative expressed	3.1296	-2.69828	0.0369324	1
Bradi1g17930	AT1G02700.1 LOC_Os07g47840.1 expressed protein	3.1296	-2.69828	0.0369324	1
Bradi1g18690	PF00736 PTHR11595 KOG1668 AT5G12110.1 Glutathione S-transferase C-terminal-like;Translation elongation factor EF1B/ribosomal protein S6 LOC_Os07g46750.1 elongation factor protein putative expressed	3.1296	-2.69828	0.0369324	1
Bradi1g19490	LOC_Os07g45010.1 expressed protein	3.1296	-2.69828	0.0369324	1
Bradi1g19777	PF02798 PF00043 PTHR11260 KOG0406 AT1G10360.1 ATGSTU18 GST29 GSTU18 glutathione S-transferase TAU 18 LOC_Os10g38710.1 glutathione S-transferase putative expressed	3.1296	-2.69828	0.0369324	1
Bradi1g21680	PF12442 LOC_Os01g05350.1 expressed protein	3.1296	-2.69828	0.0369324	1
Bradi1g25100	PF06839 LOC_Os02g30480.1 retrotransposon protein putative unclassified expressed	3.1296	-2.69828	0.0369324	1
Bradi1g27830	PF08246 PF00112 PTHR12411 KOG1542 AT3G54940.2 Papain family cysteine protease LOC_Os07g29760.1 cysteine proteinase A494 precursor putative expressed	3.1296	-2.69828	0.0369324	1
Bradi1g48560	PF04601 AT3G28630.1 Protein of unknown function (DUF569) LOC_Os06g06580.1 expressed protein	3.1296	-2.69828	0.0369324	1
Bradi1g49280	LOC_Os11g36880.1 retrotransposon protein putative unclassified expressed	3.1296	-2.69828	0.0369324	1
Bradi1g51370	PF04857 PTHR10797 KOG0304 AT5G22250.1 Polynucleotidyl transferase ribonuclease H-like superfamily protein LOC_Os06g04670.1 CAF1 family ribonuclease containing protein putative expressed	3.1296	-2.69828	0.0369324	1
Bradi1g52590	PF00083 PF07690 PTHR11600 KOG0252 AT5G43360.1 ATPT4 PHT1;3 PHT3 phosphate transporter 1;3 LOC_Os04g10750.4 inorganic phosphate transporter putative expressed	3.1296	-2.69828	0.0369324	1
Bradi1g53590	PF00332 AT5G24318.1 O-Glycosyl hydrolases family 17 protein LOC_Os07g13580.2 glucan endo-1 3-beta-glucosidase precursor putative expressed	3.1296	-2.69828	0.0369324	1
Bradi2g00470	PF05056 AT3G09110.1 Protein of unknown function (DUF674) LOC_Os01g06030.1 expressed protein	3.1296	-2.69828	0.0369324	1
Bradi2g11700	PF12023 AT3G05725.1 Protein of unknown function (DUF3511) LOC_Os05g28840.1 expressed protein	3.1296	-2.69828	0.0369324	1
Bradi2g11840	PF04043 AT5G64620.1 ATC/VIF2 C/VIF2 cell wall / vacuolar inhibitor of fructosidase 2 LOC_Os01g20970.1 invertase/pectin methylesterase inhibitor family protein putative expressed	3.1296	-2.69828	0.0369324	1
Bradi2g22960	PF00855 AT5G02950.1 Tudor/PWWP/MBT superfamily protein LOC_Os05g38810.1 PWWP domain containing protein expressed	3.1296	-2.69828	0.0369324	1
Bradi2g24715	PTHR10209:SF4 LOC_Os04g39980.1 gibberellin 20 oxidase 2 putative expressed	3.1296	-2.69828	0.0369324	1
Bradi2g27280		3.1296	-2.69828	0.0369324	1
Bradi2g34990		3.1296	-2.69828	0.0369324	1
Bradi2g36290	PTHR10209 AT1G06620.1 2-oxoglutarate (2OG) and Fe(II)-dependent oxygenase superfamily protein LOC_Os08g30150.1 1-aminocyclopropane-1-carboxylate oxidase homolog 1 putative expressed	3.1296	-2.69828	0.0369324	1
Bradi2g43500	PF00176 PF04851 PF00271 PTHR10799 KOG0390 AT1G05490.1 chr31 chromatin remodeling 31 LOC_Os02g43460.1 required to maintain repression 1 putative expressed	3.1296	-2.69828	0.0369324	1
Bradi2g47066	PF00704 AT5G24090.1 ATCHIA CHIA chitinase A LOC_Os01g64110.1 glycosyl hydrolase putative expressed	3.1296	-2.69828	0.0369324	1
Bradi2g52877	PF05678 AT3G56710.1 SIB1 sigma factor binding protein 1 LOC_Os05g32460.1 VQ domain containing protein putative expressed	3.1296	-2.69828	0.0369324	1
Bradi3g05115	PF00646 LOC_Os12g30920.1 OsFBA4 - F-box and FBA domain containing protein expressed	3.1296	-2.69828	0.0369324	1
Bradi3g06660	PF00097 PTHR22763 AT3G46620.1 zinc finger (C3HC4-type RING finger) family protein LOC_Os02g09820.1 zinc finger C3HC4 type domain containing protein expressed	3.1296	-2.69828	0.0369324	1
Bradi3g13900	PF02519 AT2G21210.1 SAUR-like auxin-responsive protein family LOC_Os08g02530.1 OsSAUR32 - Auxin-responsive SAUR gene family member expressed	3.1296	-2.69828	0.0369324	1
Bradi3g15550	PF00149 PF04152 PTHR10139 KOG2310 AT5G54260.1 ATMRE11 MRE11 DNA repair and meiosis protein (Mre11) LOC_Os04g54340.1 double-strand break repair protein MRE11 putative expressed	3.1296	-2.69828	0.0369324	1
Bradi3g17187	PF01333 K02634 ATCG00540.1 photosynthetic electron transfer A LOC_Os01g65902.1 apocytochrome f precursor putative expressed	3.1296	-2.69828	0.0369324	1
Bradi3g22345	PF03552 AT4G38190.1 ATCSLD4 CSLD4 cellulose synthase like D4 LOC_Os08g25710.1 CSLD3 - cellulose synthase-like family D expressed	3.1296	-2.69828	0.0369324	1
Bradi3g37544	PF00847 AT1G74930.1 ORA47 Integrase-type DNA-binding superfamily protein LOC_Os08g35240.1 AP2 domain containing protein expressed	3.1296	-2.69828	0.0369324	1
Bradi3g38190	PTHR19446 AT4G29090.1 Ribonuclease H-like superfamily protein LOC_Os04g50830.1 retrotransposon protein putative LINE subclass expressed	3.1296	-2.69828	0.0369324	1
Bradi3g40510	PF03081 PTHR12542 KOG2344 AT4G31540.1 ATEXO70G1 EXO70G1 exocyst subunit exo70 family protein G1 LOC_Os08g40840.1 exo70 exocyst complex subunit putative expressed	3.1296	-2.69828	0.0369324	1
Bradi3g46020	PF08583 AT4G21192.1 Cytochrome c oxidase biogenesis protein Cmc1-like LOC_Os02g35315.2 expressed protein	3.1296	-2.69828	0.0369324	1
Bradi3g57255	LOC_Os03g17110.1 transposon protein putative CACTA En/Spm sub-class expressed	3.1296	-2.69828	0.0369324	1
Bradi3g60452	PF07727 PTHR11439 AT4G23160.1 CRK8 cysteine-rich RLK (RECEPTOR-like protein kinase) 8 LOC_Os01g05370.1 retrotransposon protein putative unclassified expressed	3.1296	-2.69828	0.0369324	1
Bradi4g04170	AT4G36000.1 Pathogenesis-related thaumatin superfamily protein LOC_Os12g38120.1 thaumatin family domain containing protein expressed	3.1296	-2.69828	0.0369324	1
Bradi4g05480	PF00560 PTHR23258 KOG0531 AT3G19020.1 Leucine-rich repeat (LRR) family protein LOC_Os12g35710.1 uncharacterized protein At4g06744 precursor putative expressed	3.1296	-2.69828	0.0369324	1
Bradi4g18250	PF07893 LOC_Os05g03520.1 expressed protein	3.1296	-2.69828	0.0369324	1
Bradi5g00740	PF03031 PTHR23081 AT5G01270.1 ATCPL2 CPL2 carboxyl-terminal domain (ctd) phosphatase-like 2 LOC_Os01g63820.1 double-stranded RNA binding motif containing protein expressed	3.1296	-2.69828	0.0369324	1
Bradi5g02410	LOC_Os04g02520.1 Leucine Rich Repeat family protein expressed	3.1296	-2.69828	0.0369324	1
Bradi5g11700	PF00026 PTHR13683 KOG1339 AT2G03200.1 Eukaryotic aspartyl protease family protein LOC_Os04g37570.1 aspartic proteinase nepenthesin precursor putative expressed	3.1296	-2.69828	0.0369324	1
Bradi5g13750	PF07714 PF00069 PTHR23258 AT2G37710.1 RLK receptor lectin kinase LOC_Os10g38960.1 lectin-like receptor kinase putative expressed	3.1296	-2.69828	0.0369324	1
Bradi5g16127	PF00072 PTHR23283 AT1G10470.1 ARR4 ATRR1 IBC7 MEE7 response regulator 4 LOC_Os04g44280.1 OsRR5 type-A response regulator expressed	3.1296	-2.69828	0.0369324	1
Bradi5g16990	PF01988 KOG4473 AT3G43660.1 Vacuolar iron transporter (VIT) family protein LOC_Os04g45520.1 integral membrane protein putative expressed	3.1296	-2.69828	0.0369324	1
Bradi5g19750	PF04928 PF01909 PF04926 PTHR10682 KOG2245 AT2G25850.4 PAPS2 poly(A) polymerase 2 LOC_Os04g49870.1 expressed protein	3.1296	-2.69828	0.0369324	1
Bradi5g20480		3.1296	-2.69828	0.0369324	1
Bradi5g23350	PF00067 PTHR19383 KOG0156 AT2G12190.1 Cytochrome P450 superfamily protein LOC_Os02g01890.1 cytochrome P450 putative expressed	3.1296	-2.69828	0.0369324	1
Bradi5g24720	PF00847 AT5G25190.1 Integrase-type DNA-binding superfamily protein LOC_Os04g56150.1 AP2 domain containing protein expressed	3.1296	-2.69828	0.0369324	1
Bradi2g13100	PF00507 PTHR11058 KOG4662 1.6.5.3 K05574 ATCG00440.1 NADH:ubiquinone/plastoquinone oxidoreductase chain 3 protein LOC_Os10g38206.1 NADPH-dependent oxidoreductase putative expressed	2.72989	-1.98484	0.0370361	1
Bradi1g11670	PF01477 PF00305 PTHR11771 1.13.11.12 K00454 AT3G22400.1 LOX5 PLAT/LH2 domain-containing lipoxygenase family protein LOC_Os03g49380.1 lipoxygenase putative expressed	-1.46069	8.606	0.0370541	1
Bradi1g68150	PF02298 AT5G07475.1 Cupredoxin superfamily protein LOC_Os04g46120.1 plastocyanin-like domain containing protein putative expressed	-1.65147	0.724169	0.0372104	1
Bradi4g17010	PF00177 PTHR11205 KOG3291 ATCG00900.1 Ribosomal protein S7p/S5e family protein LOC_Os07g25002.1 chloroplast 30S ribosomal protein S7 putative expressed	2.16289	2.08307	0.0372189	1
Bradi3g55050	LOC_Os02g56870.1 DEFL38 - Defensin and Defensin-like DEFL family expressed	-4.94875	-1.31925	0.0372971	1
Bradi2g52022	PF02966 PTHR12052 AT5G08290.1 YLS8 mRNA splicing factor thioredoxin-like U5 snRNP LOC_Os07g10256.1 mitosis protein dim1 putative expressed	1.07058	0.805315	0.0373029	1
Bradi4g32407	PF03254 AT2G03220.1 ATFT1 ATFUT1 FT1 MUR2 fucosyltransferase 1 LOC_Os06g10960.1 xyloglucan fucosyltransferase putative expressed	-4.93478	-1.33719	0.0373522	1
Bradi2g56920	PTHR23125 K03875 AT1G21410.1 SKP2A F-box/RNI-like superfamily protein LOC_Os01g65920.2 F-box/LRR-repeat protein 2 putative expressed	-0.692882	7.52449	0.0374114	1
Bradi1g66200	LOC_Os03g17260.1 expressed protein	-4.85003	-1.38592	0.0374615	1
Bradi5g10190	PF07714 PF00069 PTHR23258 KOG1187 AT1G49730.1 Protein kinase superfamily protein LOC_Os04g35114.1 receptor-like kinase putative expressed	0.738957	3.24582	0.0375579	1
Bradi1g71040	PF02018 PF00331 AT4G33840.1 Glycosyl hydrolase family 10 protein LOC_Os03g10478.1 glycosyl hydrolase family 10 protein putative expressed	-4.76326	-1.4358	0.037866	1
Bradi2g32520	PF00657 PTHR22835:SF27 AT1G28580.1 GDSL-like Lipase/Acylhydrolase superfamily protein LOC_Os05g11950.1 GDSL-like lipase/acylhydrolase putative expressed	-0.699574	4.61404	0.0379302	1
Bradi2g05650	PF02309 K14484 AT3G16500.1 IAA26 PAP1 phytochrome-associated protein 1 LOC_Os05g09480.1 OsIAA16 - Auxin-responsive Aux/IAA gene family member expressed	-1.07488	3.01712	0.0380684	1
Bradi2g14170	AT4G28890.1 RING/U-box superfamily protein LOC_Os05g51780.1 zinc finger C3HC4 type domain containing protein expressed	-1.46612	2.89973	0.0381463	1
Bradi5g19700	PF04043 AT5G46930.1 Plant invertase/pectin methylesterase inhibitor superfamily protein LOC_Os04g49730.1 invertase/pectin methylesterase inhibitor family protein putative expressed	-5.657	-0.829077	0.0381691	1
Bradi1g10600	PF04935 PTHR14369 KOG2885 AT5G05210.1 Surfeit locus protein 6 LOC_Os05g30880.1 nucleolar matrix protein-related putative expressed	0.784861	3.07684	0.0381708	1
Bradi3g29770	PF00560 PF00069 PF07714 PTHR23258 KOG1187 AT5G58300.1 Leucine-rich repeat protein kinase family protein LOC_Os10g35040.1 receptor kinase like protein putative expressed	-2.00224	0.597625	0.0382068	1
Bradi4g18800	PF00106 PF08659 PTHR19410 KOG1205 AT5G50600.1 ATHSD1 HSD1 hydroxysteroid dehydrogenase 1 LOC_Os11g30560.1 dehydrogenase/reductase putative expressed	-0.649702	4.30592	0.0384073	1
novel_gene_267		1.91599	2.003	0.0384659	1
Bradi3g59650	PF01163 PTHR10593 KOG2270 2.7.11.1 K07178 AT2G24990.1 Serine/threonine-protein kinase Rio1 LOC_Os07g06820.1 serine/threonine-protein kinase RIO-like putative expressed	-4.6017	-1.53508	0.0384868	1
Bradi4g01240	PF00324 PTHR11785 KOG1286 AT1G58030.1 CAT2 cationic amino acid transporter 2 LOC_Os12g42850.1 amino acid permease putative expressed	-0.634361	7.75528	0.0384959	1
Bradi2g02822	PF07690 PF00854 PTHR11654 KOG1237 AT5G01180.1 ATPTR5 PTR5 peptide transporter 5 LOC_Os01g04950.2 peptide transporter PTR2 putative expressed	-0.789225	5.39577	0.0385123	1
Bradi2g49340	PF00235 PTHR11604 KOG1755 AT2G19770.1 PRF5 profilin 5 LOC_Os10g17660.1 profilin domain containing protein expressed	-1.4819	3.59581	0.0385365	1
Bradi2g01200	PF00314 PF07714 PF00069 PTHR23258 KOG1187 AT5G38280.1 PR5K PR5-like receptor kinase LOC_Os01g02310.1 expressed protein	-2.11921	-0.399071	0.0385902	1
Bradi4g32310	PF10503 PF00135 PF07859 PTHR23024 KOG1515 AT1G47480.1 alpha/beta-Hydrolases superfamily protein LOC_Os09g28690.1 gibberellin receptor GID1L2 putative expressed	0.841283	2.75607	0.0387364	1
Bradi1g23240	PF00234 AT3G22600.1 Bifunctional inhibitor/lipid-transfer protein/seed storage 2S albumin superfamily protein LOC_Os02g49280.1 LTPL50 - Protease inhibitor/seed storage/LTP family protein precursor putative expressed	-4.76136	-1.43622	0.0387473	1
Bradi2g59187	PF00319 PTHR11945 AT4G11880.1 AGL14 AGAMOUS-like 14 LOC_Os01g69850.1 OsMADS65 - MADS-box family gene with MIKC* type-box expressed	1.46604	-0.436231	0.038765	1
Bradi5g26660	AT3G11600.1 LOC_Os04g58790.1 expressed protein	-1.69826	0.0601017	0.0391178	1
Bradi3g14420	PF07002 PTHR10857 KOG4172 AT1G79380.1 Ca(2)-dependent phospholipid-binding protein (Copine) family LOC_Os08g04130.1 copine-6 putative expressed	-1.3253	0.899171	0.0391888	1
Bradi1g58720	PF08224 LOC_Os07g02960.3 expressed protein	-1.31301	1.68	0.0392018	1
Bradi2g44540	PF04770 AT4G24660.1 ATHB22 HB22 MEE68 homeobox protein 22 LOC_Os01g44430.1 retrotransposon protein putative unclassified expressed	-1.76049	0.38857	0.039275	1
Bradi5g16917	PF02365 AT1G12260.1 ANAC007 EMB2749 NAC007 VND4 NAC 007 LOC_Os02g42970.1 NAC domain containing protein putative expressed	-1.29112	1.99835	0.0397988	1
Bradi3g10470	PF00141 AT5G17820.1 Peroxidase superfamily protein LOC_Os09g15500.1 peroxidase precursor putative expressed	-3.67392	0.939976	0.0398321	1
Bradi2g17067	PF03351 PF03188 PTHR23130 KOG4293 AT3G61750.1 Cytochrome b561/ferric reductase transmembrane with DOMON related domain LOC_Os05g48270.1 auxin-responsive protein putative expressed	-0.566764	7.0141	0.0398475	1
Bradi5g26010	PF00759 PF09478 PTHR22298 AT1G48930.1 AtGH9C1 GH9C1 glycosyl hydrolase 9C1 LOC_Os04g57860.1 endoglucanase precursor putative expressed	-2.00117	3.21757	0.0398911	1
Bradi3g13520	PF12215 PF04685 PTHR12654 KOG2119 AT5G49900.1 Beta-glucosidase GBA2 type family protein LOC_Os08g01940.1 non-lysosomal glucosylceramidase putative expressed	-1.04461	5.06808	0.0399126	1
Bradi1g20000	PF00141 AT5G15180.1 Peroxidase superfamily protein LOC_Os07g44480.1 peroxidase putative expressed	2.31358	-1.58582	0.0399636	1
novel_gene_212		-2.75566	0.132821	0.0400097	1
Bradi3g09240	PF02298 AT5G26330.1 Cupredoxin superfamily protein LOC_Os09g39940.1 plastocyanin-like domain containing protein putative expressed	-0.657976	5.75733	0.040111	1
Bradi3g15097	PF03140 AT3G50150.1 Plant protein of unknown function (DUF247) LOC_Os08g26840.1 plant protein of unknown function domain containing protein expressed	0.768664	2.98111	0.0401152	1
Bradi5g12960	PTHR22814 AT5G48290.1 Heavy metal transport/detoxification superfamily protein LOC_Os04g39010.1 heavy metal associated domain containing protein expressed	-2.15257	0.450105	0.0401187	1
Bradi4g12380	PF07676 AT1G21680.1 DPP6 N-terminal domain-like protein LOC_Os12g24330.1 expressed protein	-1.91799	5.40444	0.0401204	1
Bradi1g69190	PF00010 PTHR10014 AT1G10120.1 basic helix-loop-helix (bHLH) DNA-binding superfamily protein LOC_Os03g12940.2 OsFBO13 - F-box and other domain containing protein expressed	-1.20855	2.14319	0.0401357	1
Bradi3g26810	PF00704 PTHR11177:SF26 LOC_Os10g28050.1 chitinase 2 putative expressed	-5.96387	-0.57637	0.0402008	1
Bradi1g63950	AT5G46170.1 F-box family protein LOC_Os03g20500.1 OsFBX82 - F-box domain containing protein expressed	0.899973	3.47774	0.0402312	1
Bradi4g02850	PF00069 PF07714 PTHR23258 KOG1187 AT2G23450.1 Protein kinase superfamily protein LOC_Os12g40419.3 protein kinase domain containing protein expressed	-1.21824	1.80441	0.0402766	1
Bradi3g46900	PF02365 AT5G61430.1 ANAC100 ATNAC5 NAC100 NAC domain containing protein 100 LOC_Os02g36880.4 No apical meristem protein putative expressed	-1.05807	6.57351	0.0403034	1
Bradi3g10080	PF03759 AT3G24620.1 ATROPGEF8 ROPGEF8 RHO guanyl-nucleotide exchange factor 8 LOC_Os02g17240.1 ATROPGEF7/ROPGEF7 putative expressed	-2.69608	-0.680256	0.0403391	1
Bradi2g50750	PF07983 AT1G18650.1 PDCB3 plasmodesmata callose-binding protein 3 LOC_Os01g55820.1 X8 domain containing protein expressed	-1.20732	1.79395	0.0404034	1
Bradi2g04890	PF01940 PTHR13353 KOG4491 AT5G19930.1 Protein of unknown function DUF92 transmembrane LOC_Os01g08290.1 transmembrane protein putative expressed	-0.987895	2.25931	0.0407514	1
Bradi5g23863	PF00471 K02913 ATCG00640.1 ribosomal protein L33 LOC_Os10g21308.1 chloroplast 50S ribosomal protein L33 putative expressed	1.84781	2.23502	0.0408014	1
Bradi4g03410	PTHR11389 AT1G27730.1 STZ ZAT10 salt tolerance zinc finger LOC_Os12g39400.1 ZOS12-09 - C2H2 zinc finger protein expressed	-6.15042	-0.433716	0.0408394	1
Bradi1g77590	PF00646 PF08387 AT1G13570.1 F-box/RNI-like superfamily protein LOC_Os07g06900.1 OsFBLD3 - F-box LRR and FBD domain containing protein expressed	-1.55475	0.637439	0.0410073	1
Bradi4g16500	PF03140 AT3G50170.1 Plant protein of unknown function (DUF247) LOC_Os11g34090.1 plant protein of unknown function domain containing protein expressed	-4.61084	-1.53283	0.0410281	1
Bradi1g65100	PF07732 PF00394 PF07731 PTHR11709 KOG1263 AT2G40370.1 LAC5 laccase 5 LOC_Os01g61160.1 laccase precursor protein putative expressed	-1.09215	3.35538	0.0411695	1
Bradi3g25654	PF00430 3.6.3.14 K02109 ATCG00130.1 ATPase F0 complex subunit B/B' bacterial/chloroplast LOC_Os04g16748.1 ATP synthase B chain putative expressed	1.85429	2.36402	0.0411696	1
Bradi5g11160	PF03141 PF08241 PTHR10108 AT4G01240.1 S-adenosyl-L-methionine-dependent methyltransferases superfamily protein LOC_Os04g36710.1 methyltransferase domain containing protein expressed	-4.78267	-1.43154	0.0411846	1
Bradi2g38685	PF00141 AT3G21770.1 Peroxidase superfamily protein LOC_Os05g04410.1 peroxidase precursor putative expressed	-2.89699	1.41126	0.0413347	1
Bradi3g56650	PF00179 PTHR11621 KOG0417 AT3G08690.1 ATUBC11 UBC11 ubiquitin-conjugating enzyme 11 LOC_Os02g48910.1 ubiquitin-conjugating enzyme putative expressed	1.44889	-0.113132	0.0413611	1
Bradi2g53330	PF04525 AT2G38640.1 Protein of unknown function (DUF567) LOC_Os01g60170.1 DUF567 domain containing protein putative expressed	1.4947	-0.0106856	0.0413762	1
Bradi5g08670	AT1G12830.1 LOC_Os04g32470.1 expressed protein	0.785865	2.45408	0.0413867	1
Bradi2g60860	PF00190 PF07883 AT1G02335.1 GL22 germin-like protein subfamily 2 member 2 precursor LOC_Os01g72300.1 Cupin domain containing protein expressed	-2.64833	-0.712896	0.041391	1
Bradi2g53510	PF03106 AT2G40740.1 ATWRKY55 WRKY55 WRKY DNA-binding protein 55 LOC_Os01g60600.1 WRKY108 expressed	-5.77233	-0.72848	0.0415056	1
Bradi1g35600	PF00291 PTHR10314 KOG1395 4.2.1.20 K06001 AT5G38530.1 TSBtype2 tryptophan synthase beta type 2 LOC_Os06g42560.3 tryptophan synthase beta chain 2 putative expressed	-0.598737	6.62125	0.041521	1
Bradi1g62600	AT2G47820.1 LOC_Os03g22560.1 MYB family transcription factor putative expressed	-2.177	-0.352691	0.0415366	1
Bradi2g20447	PF01419 AT1G19715.1 Mannose-binding lectin superfamily protein LOC_Os05g43240.3 jacalin-like lectin domain containing protein expressed	-0.893185	3.77833	0.0415868	1
Bradi5g11820	AT3G60520.1 LOC_Os04g37700.1 expressed protein	-3.83791	0.278752	0.0416104	1
Bradi3g22340	PF00365 PTHR13697 KOG2440 AT1G76550.1 Phosphofructokinase family protein LOC_Os08g25720.1 pyrophosphate--fructose 6-phosphate 1-phosphotransferase subunit alpha putative expressed	0.615427	3.88319	0.0416518	1
Bradi4g12770	PF00931 AT3G46730.1 NB-ARC domain-containing disease resistance protein LOC_Os05g40150.1 RGH2B putative expressed	-0.730991	4.41381	0.041663	1
novel_gene_295		-4.51697	-1.58645	0.0416888	1
Bradi4g34590	PF03407 AT2G02061.1 Nucleotide-diphospho-sugar transferase family protein LOC_Os03g63270.1 regulatory protein putative expressed	-5.21713	-1.14764	0.0416948	1
Bradi4g18280	PF08263 PF00560 PTHR23258 AT1G71830.1 ATSERK1 SERK1 somatic embryogenesis receptor-like kinase 1 LOC_Os11g31540.1 BRASSINOSTEROID INSENSITIVE 1-associated receptor kinase 1 precursor putative expressed	-1.07865	5.65477	0.0419345	1
Bradi3g50917	LOC_Os02g44340.1 expressed protein	2.00468	-1.64059	0.0420039	1
Bradi1g38390	PF11331 AT3G61670.1 Protein of unknown function (DUF3133) LOC_Os06g33320.1 extra-large G-protein-related putative expressed	0.539494	4.85067	0.0420944	1
Bradi1g57120	PF00462 PTHR10168 KOG2824 AT5G01420.1 Glutaredoxin family protein LOC_Os07g06600.1 glutaredoxin putative expressed	-1.82533	0.167652	0.0422073	1
Bradi1g15507	PF07837 PTHR12234 AT2G20830.1 transferases;folic acid binding LOC_Os03g38540.1 folic acid binding protein putative expressed	-1.01979	3.13479	0.0422875	1
Bradi1g15547	PF00657 PTHR22835:SF27 AT5G55050.1 GDSL-like Lipase/Acylhydrolase superfamily protein LOC_Os03g38470.1 GDSL-like lipase/acylhydrolase putative expressed	-1.14124	2.52018	0.0423275	1
Bradi3g40580	PF02536 PTHR13068 KOG1267 AT5G06810.1 Mitochondrial transcription termination factor family protein LOC_Os08g40630.2 mTERF domain containing protein expressed	0.807588	2.47011	0.0423756	1
Bradi3g17417	PF00400 PTHR10253 KOG1034 K11462 AT3G20740.1 FIE FIE1 FIS3 Transducin/WD40 repeat-like superfamily protein LOC_Os08g04270.3 WD domain G-beta repeat domain containing protein expressed	-4.51455	-1.58707	0.0425949	1
Bradi3g08430	PF03096 PF00561 PTHR11034 KOG2931 AT5G56750.1 NDL1 N-MYC downregulated-like 1 LOC_Os02g13150.1 pollen-specific protein SF21 putative expressed	-0.674952	4.82332	0.0425997	1
Bradi5g25030	PF08263 PF00560 PTHR23258 KOG0472 AT2G34930.1 disease resistance family protein / LRR family protein LOC_Os01g41770.1 leucine rich repeat protein putative expressed	-2.28808	-0.263403	0.04261	1
Bradi3g30260	PF03763 AT5G23750.2 Remorin family protein LOC_Os10g36000.1 remorin C-terminal domain containing protein putative expressed	-0.71578	5.05698	0.0426626	1
Bradi3g49360	PF00230 PTHR19139 KOG0223 K09872 AT2G37170.1 PIP2;2 PIP2B plasma membrane intrinsic protein 2 LOC_Os02g41860.2 aquaporin protein putative expressed	-1.21011	7.39428	0.042695	1
Bradi3g50570	PF00069 PF07714 PTHR23258 KOG1187 AT5G07620.1 Protein kinase superfamily protein LOC_Os02g43870.1 inactive receptor kinase At2g26730 precursor putative expressed	-0.636671	4.34838	0.042881	1
Bradi4g05260	PF02298 AT2G32300.1 UCC1 uclacyanin 1 LOC_Os08g04340.1 plastocyanin-like domain containing protein putative expressed	1.39337	2.02911	0.0429238	1
Bradi1g00540	PF00403 PTHR22814 KOG1603 AT5G24580.1 Heavy metal transport/detoxification superfamily protein LOC_Os03g64340.1 heavy metal-associated domain containing protein expressed	0.980142	2.75381	0.0430996	1
Bradi1g74980	AT4G39235.1 LOC_Os03g05700.1 expressed protein	-9.39222	2.55598	0.0431173	1
Bradi4g37052	PF00361 PTHR22773 1.6.5.3 K05573 ATCG00890.1 NADH-Ubiquinone/plastoquinone (complex I) protein LOC_Os08g15248.1 NADPH-dependent oxidoreductase putative expressed	1.75468	2.27277	0.0431574	1
Bradi3g17610		-6.7463	0.0732224	0.0431713	1
Bradi4g43900	PF01554 PTHR11206 KOG1347 AT1G33110.1 MATE efflux family protein LOC_Os12g03260.1 MATE efflux family protein putative expressed	-1.01672	6.58699	0.0432683	1
Bradi5g27400	PF02362 PF06507 AT1G77850.1 ARF17 auxin response factor 17 LOC_Os04g59430.1 auxin response factor putative expressed	1.15581	0.543672	0.0432762	1
Bradi3g03407	PF02362 PF06507 PF02309 AT5G20730.2 ARF7 BIP IAA21 IAA23 IAA25 MSG1 NPH4 TIR5 Transcriptional factor B3 family protein / auxin-responsive factor AUX/IAA-related LOC_Os02g04810.1 auxin response factor 5 putative expressed	0.67492	5.15316	0.0434605	1
Bradi1g22300	PF08154 PF00400 PTHR19855 KOG0313 AT5G15550.1 Transducin/WD40 repeat-like superfamily protein LOC_Os07g40930.1 WD repeat-containing protein 12 putative expressed	0.627965	4.50728	0.0435152	1
Bradi4g35470	PF10693 AT4G22830.2 LOC_Os04g31010.1 expressed protein	-1.23916	0.948627	0.0435717	1
Bradi1g15490	PF04144 PTHR10687 KOG3088 AT1G61250.1 SC3 secretory carrier 3 LOC_Os03g38590.1 secretory carrier-associated membrane protein 4 putative expressed	-1.4222	2.74683	0.0436714	1
Bradi1g35000	PF00319 PF01486 PTHR11945 KOG0014 K09264 AT3G54340.1 AP3 ATAP3 K-box region and MADS-box transcription factor family protein LOC_Os06g49840.2 OsMADS16 - MADS-box family gene with MIKCc type-box expressed	1.14733	0.0994073	0.0437316	1
Bradi4g27810	PF01569 PTHR10165 KOG3030 AT1G15080.1 ATLPP2 ATPAP2 LPP2 lipid phosphate phosphatase 2 LOC_Os09g13870.2 lipid phosphatase protein putative expressed	0.536531	4.90868	0.0437758	1
Bradi1g52150	PF01988 AT5G24290.1 Vacuolar iron transporter (VIT) family protein LOC_Os06g01440.1 integral membrane protein putative expressed	-0.770794	6.19914	0.0438507	1
Bradi3g44150	PF00106 PF08659 PTHR19410 KOG1205 AT5G50600.1 ATHSD1 HSD1 hydroxysteroid dehydrogenase 1 LOC_Os02g30714.1 dehydrogenase/reductase putative expressed	-2.81622	1.04505	0.0439041	1
Bradi4g11210		-5.83904	-0.701598	0.0441113	1
Bradi2g39990	PF00076 PF04059 PTHR10432 KOG4660 AT5G61960.1 AML1 ML1 MEI2-like protein 1 LOC_Os05g01240.2 AML1 putative expressed	-0.628506	6.29944	0.0441445	1
Bradi5g01327	PF00743 PF07992 PTHR23023 KOG1399 AT1G04610.1 YUC3 YUCCA 3 LOC_Os04g03980.1 flavin monooxygenase putative expressed	-2.28443	1.47448	0.0442838	1
Bradi4g37025	PF02519 AT1G29500.1 SAUR-like auxin-responsive protein family LOC_Os09g37495.1 auxin responsive protein putative expressed	1.24078	-0.0665433	0.0443839	1
Bradi5g23843	PTHR19836 ATCG00330.1 chloroplast ribosomal protein S14 LOC_Os10g38238.1 chloroplast 30S ribosomal protein S14 putative expressed	2.53739	1.3627	0.0444276	1
Bradi2g53390	PF00046 PTHR19418 KOG0484 AT4G35550.1 ATWOX13 HB-4 WOX13 WUSCHEL related homeobox 13 LOC_Os01g60270.1 homeobox domain containing protein expressed	0.540029	4.7248	0.0444515	1
Bradi2g26050	PF01738 PTHR17630 KOG3043 AT3G23600.1 alpha/beta-Hydrolases superfamily protein LOC_Os05g33100.1 endo-1 3;1 4-beta-D-glucanase precursor putative expressed	-2.10108	-0.412442	0.044511	1
Bradi3g33722	PF06943 PF00656 KOG1546 AT1G02170.1 AMC1 ATMC1 ATMCPB1 LOL3 MCP1B metacaspase 1 LOC_Os03g27210.1 LOL3 putative expressed	-0.625881	4.79955	0.0445436	1
Bradi2g01817	PF00135 PF07859 PTHR23024 KOG1515 AT5G06570.1 alpha/beta-Hydrolases superfamily protein LOC_Os01g06060.1 gibberellin receptor GID1L2 putative expressed	2.78375	-2.29812	0.044567	1
novel_gene_207		-1.16143	2.3792	0.0445675	1
Bradi1g74710	PF03330 PF01357 AT1G20190.1 ATEXP11 ATEXPA11 ATHEXP ALPHA 1.14 EXP11 EXPA11 expansin 11 LOC_Os03g06050.1 expansin precursor putative expressed	2.09522	-0.656889	0.0446509	1
Bradi2g52810	PF00646 AT2G26850.1 F-box family protein LOC_Os01g59180.1 OsFBX27 - F-box domain containing protein expressed	0.664287	3.82635	0.0446795	1
Bradi1g26770	PF00201 PTHR11926 KOG1192 AT1G07250.1 UGT71C4 UDP-glucosyl transferase 71C4 LOC_Os07g32010.1 UDP-glucoronosyl and UDP-glucosyl transferase domain containing protein expressed	-1.03721	3.36349	0.0446865	1
Bradi3g56470	PF01189 PTHR22807 KOG1122 AT4G26600.1 S-adenosyl-L-methionine-dependent methyltransferases superfamily protein LOC_Os09g37860.1 NOL1/NOP2/sun family protein putative expressed	0.54489	6.77283	0.0447344	1
Bradi2g57330	PF09202 PF01163 PTHR10593 KOG2268 2.7.11.1 K07179 AT3G51270.1 protein serine/threonine kinases;ATP binding;catalytics LOC_Os01g66520.1 serine/threonine-protein kinase RIO-like putative expressed	0.514564	5.43376	0.0448184	1
Bradi1g68090	PF00067 PTHR19383 KOG0156 AT2G45560.1 CYP76C1 cytochrome P450 family 76 subfamily C polypeptide 1 LOC_Os03g14400.1 cytochrome P450 putative expressed	0.949579	1.70702	0.0448209	1
Bradi2g51830	PF07992 PF00070 PTHR22915 KOG2495 1.6.99.3 K03885 AT4G21490.1 NDB3 NAD(P)H dehydrogenase B3 LOC_Os05g26660.1 NADH-ubiquinone oxidoreductase mitochondrial precursor putative expressed	-2.52587	2.01237	0.0448229	1
Bradi1g68950	PF01545 PTHR11562 KOG1485 AT3G58060.1 Cation efflux family protein LOC_Os03g12530.1 cation efflux family protein putative expressed	1.04957	3.67966	0.0448244	1
Bradi5g18920	PF00067 PTHR19383 KOG0157 AT2G45510.1 CYP704A2 cytochrome P450 family 704 subfamily A polypeptide 2 LOC_Os04g48460.1 cytochrome P450 putative expressed	-1.37076	0.64811	0.0449374	1
Bradi5g02820		-5.02356	-1.27382	0.0450198	1
Bradi4g42307	PF01535 PTHR10483 AT2G13600.1 Pentatricopeptide repeat (PPR) superfamily protein LOC_Os02g34960.1 pentatricopeptide putative expressed	-2.61709	-0.739494	0.0451873	1
Bradi4g33237	PF05922 PF00082 PF02225 PTHR10795 AT2G04160.1 AIR3 Subtilisin-like serine endopeptidase family protein LOC_Os09g30250.1 OsSub58 - Putative Subtilisin homologue expressed	0.930894	1.55344	0.04521	1
Bradi1g54710	PF00023 PTHR18958 KOG4412 AT4G03460.1 Ankyrin repeat family protein LOC_Os07g09530.1 ankyrin repeat family protein putative expressed	1.07048	0.20293	0.0452435	1
Bradi5g19170	PF02434 PF04646 PTHR10811 KOG2246 AT5G41460.1 Protein of unknown function (DUF604) LOC_Os04g48950.1 fringe-related protein putative expressed	0.844241	2.24589	0.0452845	1
Bradi4g28980	PF00226 PTHR11821 AT4G13830.2 J20 DNAJ-like 20 LOC_Os09g20320.1 heat shock protein DnaJ putative expressed	2.05372	-0.890422	0.0453247	1
Bradi1g25780	PF08159 PTHR12202 KOG2318 AT3G01160.1 LOC_Os07g34740.1 NUC153 domain containing protein expressed	0.548353	5.63579	0.0453313	1
Bradi2g38770	PF00481 PTHR13832 KOG0700 AT2G28890.1 PLL4 poltergeist like 4 LOC_Os05g02110.1 protein phosphatase 2C putative expressed	-4.4639	-1.61504	0.0454251	1
Bradi2g25850	PTHR13683 KOG1339 AT1G03220.1 Eukaryotic aspartyl protease family protein LOC_Os05g33400.1 basic 7S globulin precursor putative expressed	1.00077	3.99088	0.0456754	1
Bradi4g10630	PF00069 PF07714 PTHR23258 KOG1187 AT5G38990.1 Malectin/receptor-like protein kinase family protein LOC_Os11g44430.1 protein kinase putative expressed	-4.76123	-1.43608	0.0456756	1
Bradi2g17120	PF00141 AT1G71695.1 Peroxidase superfamily protein LOC_Os04g59160.1 peroxidase precursor putative expressed	-1.52058	0.607657	0.045907	1
Bradi2g39450	PF01301 PF02837 PF02140 PTHR23421 AT1G31740.1 BGAL15 beta-galactosidase 15 LOC_Os01g34920.1 beta-galactosidase precursor putative expressed	1.08089	0.599499	0.0459692	1
Bradi2g22520	PF02535 PTHR11040 KOG1558 AT1G05300.1 ZIP5 zinc transporter 5 precursor LOC_Os05g39560.1 metal cation transporter putative expressed	-4.64096	-1.51009	0.0460969	1
Bradi3g20677	PF01593 PTHR10742 KOG0029 1.5.3.14 K13366 AT5G13700.1 APAO ATPAO1 PAO1 polyamine oxidase 1 LOC_Os09g20284.1 amine oxidase flavin-containing domain containing protein expressed	-0.873872	4.41847	0.0461569	1
Bradi5g19680	PF11721 AT3G51550.1 FER Malectin/receptor-like protein kinase family protein LOC_Os04g49690.1 FERONIA receptor-like kinase putative expressed	-1.58382	2.77636	0.0461811	1
novel_gene_311		-1.13983	1.66516	0.0462488	1
Bradi2g11050	PF00190 PF07883 AT1G02335.1 GL22 germin-like protein subfamily 2 member 2 precursor LOC_Os01g18170.1 Cupin domain containing protein expressed	-0.782211	5.48801	0.0463564	1
Bradi2g34930	PF03030 AT1G15690.1 ATAVP3 AtVHP1;1 AVP-3 AVP1 Inorganic H pyrophosphatase family protein LOC_Os05g06480.1 inorganic H+ pyrophosphatase putative expressed	-5.08953	-1.23079	0.0465461	1
Bradi3g35940	PF03171 PTHR10209 KOG0143 AT1G52820.1 2-oxoglutarate (2OG) and Fe(II)-dependent oxygenase superfamily protein LOC_Os08g32170.1 oxidoreductase 2OG-FeII oxygenase domain containing protein putative expressed	-1.06177	2.95209	0.0465561	1
Bradi3g04540		-4.59991	-1.53533	0.0466066	1
Bradi4g41360		-4.64502	-1.50922	0.0466231	1
Bradi1g38210	AT2G42760.1 LOC_Os06g35770.1 expressed protein	-2.36788	0.931256	0.0466386	1
Bradi2g51570	PF01657 PF00069 PF07714 PTHR23258 KOG1187 AT4G05200.1 CRK25 cysteine-rich RLK (RECEPTOR-like protein kinase) 25 LOC_Os04g12080.1 TKL_IRAK_DUF26-lc.7 - DUF26 kinases have homology to DUF26 containing loci expressed	-1.31283	1.89185	0.046644	1
Bradi2g35920	PTHR22936:SF1 LOC_Os05g05640.1 pectinesterase inhibitor domain containing protein putative expressed	1.08871	0.557852	0.0467492	1
Bradi1g13700	PF07802 AT1G14060.1 GCK domain-containing protein LOC_Os03g44520.1 expressed protein	-2.21193	-0.327046	0.0467697	1
Bradi3g18290	PF01467 PTHR10739 KOG2803 AT2G38670.1 PECT1 phosphorylethanolamine cytidylyltransferase 1 LOC_Os08g12830.1 cytidylyltransferase domain containing protein expressed	-0.816633	3.95285	0.0467925	1
Bradi4g44970	PF00036 PTHR10891 KOG0027 AT1G76640.1 Calcium-binding EF-hand family protein LOC_Os11g01390.1 OsCML25 - Calmodulin-related calcium sensor protein expressed	-5.97848	-0.546964	0.0468447	1
Bradi1g45567	PF00201 PTHR11926 KOG1192 AT1G22340.1 AtUGT85A7 UGT85A7 UDP-glucosyl transferase 85A7 LOC_Os06g11720.1 cytokinin-O-glucosyltransferase 2 putative expressed	-3.13871	0.466849	0.046876	1
Bradi4g13540	PF00931 AT3G46730.1 NB-ARC domain-containing disease resistance protein LOC_Os06g16450.1 Leucine Rich Repeat family protein expressed	-4.78128	-1.43204	0.0469943	1
novel_gene_167		-1.39974	3.92902	0.0471107	1
Bradi2g36310		-4.37088	-1.66922	0.0472859	1
Bradi5g21790	PTHR22814 KOG1603 AT5G19090.2 Heavy metal transport/detoxification superfamily protein LOC_Os04g52530.1 heavy metal-associated domain containing protein expressed	1.7362	-1.32125	0.0473858	1
Bradi1g63510	PF01676 PF06415 KOG4513 AT1G09780.1 Phosphoglycerate mutase 2 3-bisphosphoglycerate-independent LOC_Os03g21260.1 2 3-bisphosphoglycerate-independent phosphoglycerate mutase putative expressed	-2.52109	-0.0716237	0.0474001	1
Bradi2g16070	PF00083 PF07690 PTHR11600 KOG0254 AT1G75220.1 Major facilitator superfamily protein LOC_Os05g49270.1 transporter family protein putative expressed	-0.622366	4.93413	0.047402	1
Bradi4g02230	AT2G23450.1 Protein kinase superfamily protein LOC_Os12g40419.3 protein kinase domain containing protein expressed	-4.51171	-1.58767	0.0476288	1
Bradi5g21370	PF02225 PTHR22765 AT1G30900.1 BP80-3;3 VSR3;3 VSR6 VACUOLAR SORTING RECEPTOR 6 LOC_Os04g52190.1 vacuolar-sorting receptor precursor putative expressed	-1.28879	1.8019	0.0476589	1
Bradi1g54650	PF00337 PF01762 PF02434 PTHR11214 KOG2287 AT5G62620.1 Galactosyltransferase family protein LOC_Os07g09670.1 galactosyltransferase family protein putative expressed	-0.882273	4.12394	0.04766	1
Bradi4g18260	AT5G50900.1 ARM repeat superfamily protein LOC_Os11g31590.1 armadillo putative expressed	0.817535	2.36846	0.0476677	1
Bradi3g46930	PF04749 AT1G14870.1 PCR2 PLANT CADMIUM RESISTANCE 2 LOC_Os02g36940.1 uncharacterized Cys-rich domain containing protein putative expressed	-0.943747	3.4945	0.0476819	1
Bradi1g35780	PF00561 PTHR10992 KOG1454 AT5G13800.1 CRN1 PPH pheophytinase LOC_Os06g24730.1 hydrolase alpha/beta fold family domain containing protein expressed	-0.667209	4.87683	0.0477025	1
Bradi2g03427	AT1G27660.1 basic helix-loop-helix (bHLH) DNA-binding superfamily protein LOC_Os01g01600.1 ethylene-responsive protein related putative expressed	-2.79169	-0.608876	0.047747	1
Bradi1g54360	PF03080 AT1G55360.1 Protein of Unknown Function (DUF239) LOC_Os07g10530.1 carboxyl-terminal peptidase putative expressed	-0.642971	4.45056	0.0477806	1
Bradi2g01270	AT1G18850.1 LOC_Os01g02170.1 expressed protein	1.53064	-0.951532	0.0478085	1
Bradi2g47010	AT1G18390.2 Protein kinase superfamily protein LOC_Os01g49580.1 Protein kinase domain containing protein expressed	-2.73204	-0.644849	0.0478674	1
Bradi3g55800	PF01554 PTHR11206 KOG1347 AT4G00350.1 MATE efflux family protein LOC_Os08g44870.1 MATE efflux family protein putative expressed	-1.98448	-0.506924	0.0478818	1
Bradi2g19780	PF00201 PTHR11926 KOG1192 AT5G05880.1 UDP-Glycosyltransferase superfamily protein LOC_Os03g60960.1 cytokinin-N-glucosyltransferase 1 putative expressed	-1.14839	2.18712	0.047883	1
Bradi1g23710	PF00139 PF00069 PF07714 PTHR23258 KOG1187 AT2G37710.1 RLK receptor lectin kinase LOC_Os07g38800.1 lectin-like receptor kinase putative expressed	-1.4831	2.17693	0.047891	1
Bradi1g50397	PF03283 PTHR21562 KOG4287 AT3G09410.1 Pectinacetylesterase family protein LOC_Os01g66830.1 pectinacetylesterase domain containing protein expressed	-1.65508	1.64982	0.0479369	1
Bradi1g58550	PTHR23224:SF246 AT3G58070.1 GIS C2H2 and C2HC zinc fingers superfamily protein LOC_Os07g05900.1 ZOS7-02 - C2H2 zinc finger protein expressed	-4.47452	-1.61243	0.0479874	1
Bradi1g54000	PF00234 LOC_Os07g11330.1 RAL2 - Seed allergenic protein RA5/RA14/RA17 precursor expressed	-2.25664	-0.29227	0.0479877	1
Bradi4g02100	PF00400 PTHR19845 KOG1963 AT2G18900.1 Transducin/WD40 repeat-like superfamily protein LOC_Os12g41620.1 WD domain G-beta repeat domain containing protein expressed	0.61873	4.47477	0.0481048	1
Bradi2g15420	PF03168 LOC_Os05g50720.1 harpin-induced protein 1 domain containing protein expressed	-4.72829	-1.45905	0.0481293	1
Bradi3g26940		-4.7986	-1.41234	0.0482105	1
Bradi3g14980	PF02991 PF04110 PTHR10969 KOG1654 AT1G62040.2 ATG8C Ubiquitin-like superfamily protein LOC_Os08g09240.2 autophagy-related protein putative expressed	-0.590971	6.82358	0.0482658	1
Bradi2g59830	AT5G24860.1 ATFPF1 FPF1 flowering promoting factor 1 LOC_Os01g70730.1 flowering promoting factor-like 1 putative expressed	-4.83412	-1.38923	0.0483463	1
Bradi2g46820	PF00201 PTHR11926 KOG1192 AT4G15480.1 UGT84A1 UDP-Glycosyltransferase superfamily protein LOC_Os01g49240.1 limonoid UDP-glucosyltransferase putative expressed	-2.03523	0.344963	0.048372	1
Bradi1g19970	PF01470 PTHR23402 KOG4755 AT1G56700.1 Peptidase C15 pyroglutamyl peptidase I-like LOC_Os07g44610.1 pyrrolidone-carboxylate peptidase putative expressed	-0.586014	7.46004	0.0484152	1
Bradi3g59460	PF03330 PF01357 AT1G69530.1 AT-EXP1 ATEXP1 ATEXPA1 ATHEXP ALPHA 1.2 EXP1 EXPA1 expansin A1 LOC_Os02g51040.1 expansin precursor putative expressed	0.735863	2.89909	0.0484826	1
Bradi2g33540	PF03106 AT5G26170.1 ATWRKY50 WRKY50 WRKY DNA-binding protein 50 LOC_Os05g09020.1 WRKY67 expressed	-2.98737	-0.447249	0.0486364	1
Bradi2g52090	PF00264 PF12142 PF12143 PTHR11474 LOC_Os01g58100.1 polyphenol oxidase putative expressed	-2.07022	7.24359	0.0487502	1
Bradi3g33010	AT1G62520.1 LOC_Os10g40584.1 zinc finger family protein putative expressed	-1.5909	0.842351	0.0490354	1
Bradi4g05380	PF04578 AT5G45540.1 Protein of unknown function (DUF594) LOC_Os12g08360.1 expressed protein	-5.72509	-0.750308	0.0492382	1
Bradi5g01456	LOC_Os05g45690.1 expressed protein	-4.37447	-1.6683	0.0492907	1
Bradi1g22340	PF00067 PTHR19383 KOG0156 1.14.-.- K00517 AT1G13080.1 CYP71B2 cytochrome P450 family 71 subfamily B polypeptide 2 LOC_Os12g32850.1 cytochrome P450 putative expressed	1.55367	-0.613834	0.0493379	1
Bradi3g03192	LOC_Os07g36840.1 OsFBX251 - F-box domain containing protein expressed	-1.22897	1.16215	0.0494038	1
Bradi2g44290	PF00067 PTHR19383 KOG0157 AT3G14690.1 CYP72A15 cytochrome P450 family 72 subfamily A polypeptide 15 LOC_Os01g43774.1 cytochrome P450 72A1 putative expressed	-6.79314	6.96698	0.0494097	1
Bradi1g68000	PF03134 PTHR12300 KOG1726 AT5G42560.1 Abscisic acid-responsive (TB2/DP1 HVA22) family protein LOC_Os03g14610.1 HVA22 putative expressed	-0.648177	5.09341	0.0497461	1
Bradi3g27325	PF02788 PF00016 4.1.1.39 K01601 ATCG00490.1 ribulose-bisphosphate carboxylases LOC_Os10g21268.1 ribulose bisphosphate carboxylase large chain precursor putative expressed	2.77753	-0.474603	0.0498201	1
Bradi1g16110	PF00076 PTHR10432 AT2G05160.1 CCCH-type zinc fingerfamily protein with RNA-binding domain LOC_Os08g03310.5 zinc finger family protein putative expressed	-4.32256	-1.69683	0.0498649	1
Bradi1g05735	PF00737 K02709 ATCG00710.1 photosystem II reaction center protein H LOC_Os08g15296.1 photosystem II reaction center protein H putative expressed	2.17063	2.12002	0.049879	1
Bradi4g19160	AT1G11950.1 Transcription factor jumonji (jmjC) domain-containing protein LOC_Os03g31594.2 jmjC domain containing protein expressed	-0.862365	2.68348	0.0499978	1
Bradi2g61300	PF08161 PTHR21576 KOG1248 AT4G23540.1 ARM repeat superfamily protein LOC_Os01g72780.1 expressed protein	0.511825	5.08665	0.0500649	1
Bradi1g47270	PF01679 PTHR21659 KOG1773 AT4G28088.1 Low temperature and salt responsive protein family LOC_Os06g08564.1 OsRCI2-8 - Putative low temperature and salt responsive protein expressed	-1.30437	1.32973	0.0501732	1
Bradi2g49540	PF00390 PF03949 PTHR23406 KOG1257 1.1.1.40 K00029 AT2G19900.1 ATNADP-ME1 NADP-ME1 NADP-malic enzyme 1 LOC_Os01g54030.1 NADP-dependent malic enzyme putative expressed	-8.7309	1.89759	0.0502362	1
Bradi1g21097	PF07816 AT2G15760.1 Protein of unknown function (DUF1645) LOC_Os07g42740.1 DUF1645 domain containing protein putative expressed	-1.97404	1.01524	0.0503122	1
Bradi2g42920	PF00036 PTHR10891 KOG0027 K13448 AT1G18530.1 EF hand calcium-binding protein family LOC_Os01g41990.1 OsCML12 - Calmodulin-related calcium sensor protein expressed	-2.5339	-0.801169	0.0503472	1
Bradi2g37000	PF00141 AT5G51890.1 Peroxidase superfamily protein LOC_Os05g04500.1 peroxidase precursor putative expressed	-0.622548	5.18424	0.0504126	1
Bradi2g07543	PF04844 AT2G18500.1 ATOFP7 OFP7 ovate family protein 7 LOC_Os01g12690.1 plant-specific domain TIGR01568 family protein expressed	1.91308	-1.41035	0.0505772	1
Bradi4g09450	PTHR23258 AT1G51880.1 RHS6 root hair specific 6 LOC_Os05g44940.1 protein kinase domain containing protein expressed	-1.60013	0.248583	0.0506712	1
Bradi4g01450	AT5G48890.1 C2H2-like zinc finger protein LOC_Os12g42250.1 ZOS12-10 - C2H2 zinc finger protein expressed	-0.977698	3.24687	0.0507485	1
Bradi3g57260	PF03456 PF02141 PTHR13196 AT5G35560.1 DENN (AEX-3) domain-containing protein LOC_Os02g53700.7 DENN domain containing protein expressed	-0.565521	5.76375	0.0507977	1
Bradi2g07290	PF01991 PTHR11583 KOG1664 AT1G64200.1 VHA-E3 vacuolar H+-ATPase subunit E isoform 3 LOC_Os01g12260.1 vacuolar ATP synthase subunit E putative expressed	-0.612802	4.86317	0.0508311	1
Bradi2g38230	PTHR10032:SF7 KOG4282 AT5G01380.1 Homeodomain-like superfamily protein LOC_Os05g03740.1 transcription factor TF2 putative expressed	-4.46823	-1.61389	0.0508949	1
Bradi3g18607	PF00722 PF06955 AT5G57560.1 TCH4 XTH22 Xyloglucan endotransglucosylase/hydrolase family protein LOC_Os08g13980.1 glycosyl hydrolases family 16 putative expressed	-5.19593	-1.16618	0.0509265	1
Bradi3g38517	AT2G14095.1 LOC_Os08g37720.2 expressed protein	-0.540384	5.99788	0.050962	1
Bradi4g24425	PF02458 AT5G48930.1 HCT hydroxycinnamoyl-CoA shikimate/quinate hydroxycinnamoyl transferase LOC_Os08g43040.2 transferase family protein putative expressed	1.13603	0.557783	0.0509746	1
Bradi1g38290	PF00141 1.11.1.7 K00430 AT5G05340.1 Peroxidase superfamily protein LOC_Os06g35520.1 peroxidase precursor putative expressed	2.03017	-1.46059	0.0511027	1
Bradi4g02490	PF00931 PTHR23155 AT3G07040.1 RPM1 RPS3 NB-ARC domain-containing disease resistance protein LOC_Os08g14850.1 resistance protein putative expressed	-4.70676	-1.48011	0.0512242	1
Bradi2g45480	PF03106 AT4G23810.1 ATWRKY53 WRKY53 WRKY family transcription factor LOC_Os01g46800.1 WRKY15 expressed	-4.77285	-1.43375	0.0515868	1
Bradi2g24930	PF00069 PF07714 PTHR23258 KOG1187 AT1G11050.1 Protein kinase superfamily protein LOC_Os05g34950.1 cysteine-rich receptor-like protein kinase 6 precursor putative expressed	0.688333	2.99991	0.0516351	1
Bradi4g43937	PF00249 PTHR10641 KOG0048 K09422 AT3G28910.1 ATMYB30 MYB30 myb domain protein 30 LOC_Os11g03440.1 myb-like DNA-binding domain containing protein putative expressed	-1.0194	2.58462	0.0518167	1
Bradi1g35477	PF08263 PF00560 PF00069 PF07714 PTHR23258 KOG1187 AT4G22130.1 SRF8 STRUBBELIG-receptor family 8 LOC_Os02g09740.1 STRUBBELIG-RECEPTOR FAMILY 7 precursor putative expressed	-0.564648	6.03209	0.0518589	1
Bradi1g62520	PF01764 KOG4569 AT5G18630.2 alpha/beta-Hydrolases superfamily protein LOC_Os07g47250.3 lipase precursor putative expressed	-0.984364	3.55004	0.0518767	1
Bradi4g07740	AT5G50710.1 LOC_Os12g27440.1 expressed protein	-1.25459	1.28486	0.0518874	1
Bradi3g25650	AT1G78600.2 DBB3 LZF1 STH3 light-regulated zinc finger protein 1 LOC_Os05g11510.1 B-box zinc finger family protein putative expressed	2.50121	-1.91649	0.0519027	1
Bradi4g42630	PF05910 AT2G27770.1 Plant protein of unknown function (DUF868) LOC_Os11g05280.1 expressed protein	1.30684	0.797385	0.0519476	1
Bradi3g07550	PF00428 PTHR21141 KOG3449 AT3G44590.1 60S acidic ribosomal protein family LOC_Os01g09510.4 60S acidic ribosomal protein putative expressed	-4.68638	-1.48405	0.0519518	1
Bradi1g63060	PF00141 AT5G05340.1 Peroxidase superfamily protein LOC_Os07g48010.1 peroxidase precursor putative expressed	0.650119	3.32211	0.0519895	1
Bradi4g44027	PF01150 PTHR11782 KOG1385 AT5G18280.1 APY2 ATAPY2 apyrase 2 LOC_Os11g03290.1 nucleoside-triphosphatase putative expressed	-1.74804	3.57986	0.0519978	1
Bradi5g20420	PF00580 PTHR10887 KOG1801 AT1G65810.1 P-loop containing nucleoside triphosphate hydrolases superfamily protein LOC_Os04g51090.1 tRNA-splicing endonuclease positive effector-related putative expressed	-4.79534	-1.4129	0.0521362	1
Bradi3g42570	PF03087 AT2G17080.1 Arabidopsis protein of unknown function (DUF241) LOC_Os08g43980.1 carrier putative expressed	0.939823	1.73273	0.0521408	1
Bradi4g36950	PF02519 AT5G27780.1 SAUR-like auxin-responsive protein family LOC_Os09g37460.1 OsSAUR51 - Auxin-responsive SAUR gene family member expressed	0.858051	2.62838	0.052202	1
Bradi3g39670	PF07714 PF00069 PTHR23258 KOG1187 AT1G16130.1 WAKL2 wall associated kinase-like 2 LOC_Os08g39210.1 OsWAK74 - OsWAK receptor-like protein kinase expressed	-1.78647	0.134889	0.052254	1
Bradi1g28727	PF00072 PTHR23283 AT3G57040.1 ARR9 ATRR4 response regulator 9 LOC_Os07g26720.2 OsRR7 type-A response regulator expressed	1.9399	0.299133	0.0522552	1
Bradi4g04310	PF05978 PTHR19444 KOG3097 AT3G09470.2 Major facilitator superfamily protein LOC_Os12g37939.1 unc-93 homolog A putative expressed	-3.39853	-0.111164	0.0522824	1
Bradi1g10270	PF03765 PF00650 PTHR10174 KOG1470 AT1G75170.1 Sec14p-like phosphatidylinositol transfer family protein LOC_Os03g51430.2 SEC14 cytosolic factor family protein putative expressed	-1.47697	4.47594	0.0523107	1
novel_gene_269		2.1708	0.907985	0.0523325	1
Bradi1g68230		-4.42274	-1.64076	0.052339	1
Bradi1g50140	PF04674 AT5G51550.1 EXL3 EXORDIUM like 3 LOC_Os06g04250.1 phosphate-induced protein 1 conserved region domain containing protein expressed	1.02708	0.83823	0.0524001	1
Bradi1g17790	PF00141 AT5G05340.1 Peroxidase superfamily protein LOC_Os07g48060.1 peroxidase precursor putative expressed	1.13651	0.953677	0.0524369	1
Bradi4g42080	PF04844 AT3G52525.1 ATOFP6 OFP6 ovate family protein 6 LOC_Os12g06160.1 DUF623 domain containing protein expressed	-4.51682	-1.58649	0.0524731	1
Bradi5g05668	PF02874 PF00006 PF00306 PTHR15184 KOG1350 3.6.3.14 K02112 ATCG00480.1 ATP synthase subunit beta LOC_Os10g21266.1 ATP synthase subunit beta putative expressed	2.2558	3.00817	0.0526006	1
Bradi2g48170	PF03547 K13947 AT5G57090.1 AGR AGR1 ATPIN2 EIR1 PIN2 WAV6 Auxin efflux carrier family protein LOC_Os01g51780.1 auxin efflux carrier component putative expressed	0.786821	2.57555	0.0526376	1
Bradi1g60170	PF07714 PF00069 PTHR23258 KOG1187 AT2G05940.1 Protein kinase superfamily protein LOC_Os03g29410.1 tyrosine protein kinase domain containing protein putative expressed	-0.964631	4.32301	0.052741	1
Bradi3g42490	PF03087 AT2G17080.1 Arabidopsis protein of unknown function (DUF241) LOC_Os08g43870.1 carrier putative expressed	1.39685	-0.390131	0.0528458	1
novel_gene_345		-1.58456	-0.0357156	0.0528499	1
Bradi2g23460	PF00248 PTHR11732 KOG1577 AT2G37790.1 NAD(P)-linked oxidoreductase superfamily protein LOC_Os05g38230.2 oxidoreductase aldo/keto reductase family protein putative expressed	-0.580236	6.11994	0.0528667	1
Bradi3g58570	LOC_Os02g52170.1 expressed protein	1.66172	0.348482	0.0529551	1
Bradi1g72030	PF03151 AT1G28220.1 ATPUP3 PUP3 purine permease 3 LOC_Os03g08880.1 purine permease putative expressed	2.53732	-2.13294	0.0529766	1
Bradi2g37430	PTHR11389 AT2G37430.1 C2H2 and C2HC zinc fingers superfamily protein LOC_Os05g02390.1 ZOS5-02 - C2H2 zinc finger protein expressed	1.52701	0.37207	0.0529824	1
Bradi2g10750	PF01529 PTHR22883 KOG1311 AT3G56930.1 DHHC-type zinc finger family protein LOC_Os01g17160.1 OsSubt1 - Putative Subtilisin homologue expressed	-3.65846	0.927575	0.053114	1
Bradi5g22640	PF01535 PTHR10483 AT3G20730.1 Tetratricopeptide repeat (TPR)-like superfamily protein LOC_Os04g53630.1 pentatricopeptide putative expressed	-2.49234	-0.832334	0.0531703	1
Bradi3g56507	PF05637 KOG4748 AT2G22900.1 Galactosyl transferase GMA12/MNN10 family protein LOC_Os02g49140.1 glycosyltransferase putative expressed	2.22622	-2.1724	0.0532176	1
Bradi3g05660	AT3G21150.1 BBX32 B-box 32 LOC_Os02g07930.1 B-box zinc finger family protein putative expressed	-1.31815	2.08089	0.0534037	1
Bradi3g37810	PF00046 PF02183 PTHR19418 KOG0487 K09338 AT5G06710.1 HAT14 homeobox from Arabidopsis thaliana LOC_Os08g36220.1 homeobox associated leucine zipper putative expressed	1.00632	0.915033	0.0534071	1
Bradi5g23590	PF03478 AT2G17036.1 F-box family protein with a domain of unknown function (DUF295) LOC_Os04g08070.1 expressed protein	-4.6095	-1.53329	0.0534758	1
Bradi2g44020	PF03168 AT2G46140.1 Late embryogenesis abundant protein LOC_Os01g43530.1 late embryogenesis abundant protein putative expressed	2.38424	-2.09372	0.0534915	1
Bradi2g11160	AT3G17580.1 LOC_Os01g18450.1 expressed protein	1.64056	0.154811	0.0535128	1
Bradi1g22490	PF01535 PTHR10483 AT1G26500.1 Pentatricopeptide repeat (PPR) superfamily protein LOC_Os07g40820.1 PPR repeat domain containing protein putative expressed	-4.47937	-1.61153	0.0535467	1
Bradi3g02990	AT1G75388.1 CPuORF5 conserved peptide upstream open reading frame 5	-4.42224	-1.64088	0.0536967	1
Bradi1g43780	PF02705 AT1G70300.1 KUP6 K+ uptake permease 6 LOC_Os02g49760.4 potassium transporter putative expressed	-0.793009	4.25419	0.0539509	1
Bradi4g04890	PF03140 AT3G47200.1 Plant protein of unknown function (DUF247) LOC_Os11g17720.1 plant protein of unknown function domain containing protein expressed	0.910394	2.54417	0.0539551	1
Bradi1g57337	PF00321 AT1G66100.1 Plant thionin LOC_Os06g31890.1 THION3 - Plant thionin family protein precursor expressed	1.10768	0.267366	0.0539864	1
Bradi1g08517	PF00582 AT3G11930.1 Adenine nucleotide alpha hydrolases-like superfamily protein LOC_Os03g53900.1 universal stress protein domain containing protein putative expressed	-0.610896	4.55046	0.0541564	1
Bradi2g27680	LOC_Os05g30500.1 expressed protein	-2.46175	2.42	0.0542321	1
Bradi3g28027	PF03016 PTHR11062 KOG1021 AT2G20370.1 KAM1 MUR3 Exostosin family protein LOC_Os03g05060.1 exostosin family domain containing protein expressed	-5.00411	-1.293	0.0542474	1
Bradi1g57240	PF05078 AT3G02430.1 Protein of unknown function (DUF679) LOC_Os01g29330.1 expressed protein	-2.49034	-0.833047	0.0542524	1
Bradi2g13104	PF00163 PF01479 PTHR11831 KOG3301 K02986 ATCG00380.1 chloroplast ribosomal protein S4 LOC_Os04g16764.1 chloroplast 30S ribosomal protein S4 putative expressed	2.19102	2.16619	0.054309	1
Bradi3g45650	PF00232 PF00150 PTHR10353 KOG0626 AT1G02850.2 BGLU11 beta glucosidase 11 LOC_Os01g70520.1 Os1bglu5 - beta-glucosidase homologue similar to G. max isohydroxyurate hydrolase expressed	-1.66627	7.13391	0.0543821	1
Bradi1g31537	AT5G66180.1 S-adenosyl-L-methionine-dependent methyltransferases superfamily protein LOC_Os02g21510.1 NOL1/NOP2/sun family protein putative expressed	-2.57046	-0.772063	0.0543909	1
Bradi1g16480	PF00069 PF07714 PTHR23258 KOG1187 AT5G18610.1 Protein kinase superfamily protein LOC_Os07g49470.1 protein kinase APK1B chloroplast precursor putative expressed	-0.821877	6.24762	0.0544432	1
Bradi1g35570	AT2G24762.1 AtGDU4 GDU4 glutamine dumper 4 LOC_Os06g42660.1 expressed protein	-1.31073	1.43036	0.0544681	1
Bradi3g29230	PF00195 PF08545 PF02797 AT1G02050.1 LAP6 Chalcone and stilbene synthase family protein LOC_Os10g34360.1 stilbene synthase putative expressed	2.01966	-1.45891	0.0544731	1
Bradi1g16740	PF04535 AT2G38480.1 Uncharacterised protein family (UPF0497) LOC_Os07g49200.1 membrane associated DUF588 domain containing protein putative expressed	1.61753	-0.534275	0.0545052	1
Bradi3g15080	AT2G46640.2 LOC_Os09g35980.2 expressed protein	-4.31861	-1.69794	0.0545708	1
Bradi2g07040	PF01965 PTHR11019 KOG2764 AT1G53280.1 Class I glutamine amidotransferase-like superfamily protein LOC_Os01g11880.1 DJ-1 family protein putative expressed	-0.576873	4.97962	0.0546423	1
Bradi2g26880	PF00515 PTHR22904 AT5G21990.1 Tetratricopeptide repeat (TPR)-like superfamily protein LOC_Os07g06710.1 tetratricopeptide repeat putative expressed	-1.49587	0.587135	0.0547139	1
Bradi1g24770	PF07690 PF00083 PTHR11600 KOG0255 AT1G79360.1 2-Oct ATOCT2 OCT2 organic cation/carnitine transporter 2 LOC_Os07g37510.1 organic cation transporter-related putative expressed	-1.6548	1.99959	0.0547219	1
Bradi5g23844	PF00223 ATCG00340.1 Photosystem I PsaA/PsaB protein LOC_Os10g38234.1 photosystem I P700 chlorophyll a apoprotein A2 putative expressed	2.36623	2.97546	0.054729	1
Bradi4g25440	AT3G44326.1 F-box family protein LOC_Os11g05660.1 OsFBX396 - F-box domain containing protein expressed	-5.16993	-1.1575	0.0547467	1
Bradi2g36897	PF00664 PF00005 PTHR19242 KOG0055 AT2G47000.1 ABCB4 ATPGP4 MDR4 PGP4 ATP binding cassette subfamily B4 LOC_Os01g18670.1 MDR-like ABC transporter putative expressed	-0.756972	3.83884	0.0547589	1
Bradi4g32160	PF03254 AT2G03220.1 ATFT1 ATFUT1 FT1 MUR2 fucosyltransferase 1 LOC_Os09g28460.1 xyloglucan fucosyltransferase putative expressed	-4.82275	-1.40766	0.0547719	1
Bradi4g23600	PF03104 PF00136 PTHR10322 KOG0969 2.7.7.7 K02327 AT5G63960.1 EMB2780 DNA binding;nucleotide binding;nucleic acid binding;DNA-directed DNA polymerases;DNA-directed DNA polymerases LOC_Os11g08330.1 POLD1 - Putative DNA polymerase delta catalytic subunit expressed	0.486378	5.33943	0.0548713	1
Bradi2g47410	PF00664 PF00005 PF09818 PTHR19242 KOG0055 K05658 AT2G47000.1 ABCB4 ATPGP4 MDR4 PGP4 ATP binding cassette subfamily B4 LOC_Os01g50160.1 MDR-like ABC transporter putative expressed	-1.01302	4.5759	0.0549494	1
Bradi1g18335	AT1G16930.1 F-box/RNI-like/FBD-like domains-containing protein LOC_Os08g09760.1 OsFBX275 - F-box domain containing protein expressed	-4.27064	-1.72557	0.0550254	1
Bradi3g22820	PF00067 PTHR19383 KOG0684 AT1G11680.1 CYP51 CYP51A2 CYP51G1 EMB1738 CYTOCHROME P450 51G1 LOC_Os05g34325.1 cytochrome P450 51 putative expressed	-0.830632	7.54846	0.055041	1
Bradi1g64890	PF00407 AT5G45860.1 PYL11 RCAR5 PYR1-like 11 LOC_Os03g18850.1 pathogenesis-related Bet v I family protein putative expressed	-5.06931	-1.24986	0.0550564	1
Bradi5g18000	PF08534 PF00255 PF00578 PTHR11592 KOG1651 1.11.1.9 K00432 AT4G11600.1 ATGPX6 GPX6 LSC803 PHGPX glutathione peroxidase 6 LOC_Os04g46960.2 glutathione peroxidase domain containing protein expressed	-0.652068	6.70817	0.0551021	1
Bradi1g50080	PF00332 AT2G27500.2 Glycosyl hydrolase superfamily protein LOC_Os06g04080.1 glycosyl hydrolases family 17 putative expressed	1.28851	-0.319644	0.0551257	1
Bradi3g55950	PF03479 AT1G63470.1 AT hook motif DNA-binding family protein LOC_Os02g57820.1 AT hook motif domain containing protein expressed	0.54525	4.48094	0.0551336	1
Bradi1g38660	PF00270 PF04851 PF00271 PTHR10967 KOG0342 AT5G63630.1 P-loop containing nucleoside triphosphate hydrolases superfamily protein LOC_Os06g33520.1 DEAD/DEAH box helicase putative expressed	0.586188	4.6759	0.0552655	1
Bradi5g05690	PF01058 PTHR11995 1.6.5.3 K05582 ATCG00430.1 photosystem II reaction center protein G LOC_Os01g58022.1 NADPH-dependent oxidoreductase putative expressed	1.9067	2.00967	0.0552764	1
Bradi2g16130	PF01728 PF11861 PF07780 PTHR10920 KOG1098 AT4G25730.1 FtsJ-like methyltransferase family protein LOC_Os05g49230.1 ribosomal RNA large subunit methyltransferase J putative expressed	0.555679	6.05144	0.0552869	1
Bradi2g56940	PF03061 PTHR21660 AT1G04290.1 Thioesterase superfamily protein LOC_Os01g65950.1 thioesterase family protein putative expressed	2.39401	-2.21364	0.0553544	1
Bradi1g00700	PF00083 PF07690 PTHR11600 KOG0252 K08176 AT3G54700.1 PHT1;7 phosphate transporter 1;7 LOC_Os04g10750.2 inorganic phosphate transporter putative expressed	-0.654607	6.11683	0.055378	1
Bradi3g11140	PF03765 PF00650 PTHR23324 KOG1471 AT4G34580.1 COW1 SRH1 Sec14p-like phosphatidylinositol transfer family protein LOC_Os10g03400.2 phosphatidylinositol transfer putative expressed	-1.703	2.9314	0.055405	1
Bradi4g31460	PF01966 PF04607 PTHR21262 KOG1157 AT3G14050.1 AT-RSH2 ATRSH2 RSH2 RELA/SPOT homolog 2 LOC_Os09g27050.1 HD domain containing protein putative expressed	-0.591234	5.14196	0.0554813	1
Bradi3g51077	PF08699 PF02170 PF02171 PTHR22891 KOG1041 K11596 AT1G48410.1 AGO1 Stabilizer of iron transporter SufD / Polynucleotidyl transferase LOC_Os02g45070.1 PINHEAD putative expressed	-0.744821	5.84811	0.055534	1
Bradi1g75290	PF00230 PTHR19139 KOG0223 AT2G36830.1 GAMMA-TIP GAMMA-TIP1 TIP1;1 gamma tonoplast intrinsic protein LOC_Os03g05290.1 aquaporin protein putative expressed	-0.950143	10.707	0.0557164	1
Bradi5g08886	PF02874 PF00006 PTHR15184 3.6.3.14 K02111 ATCG00120.1 ATP synthase subunit alpha LOC_Os04g16740.1 ATP synthase subunit alpha putative expressed	2.057	1.66672	0.0557214	1
Bradi2g44090	PF03106 AT4G18170.1 ATWRKY28 WRKY28 WRKY DNA-binding protein 28 LOC_Os01g43650.2 WRKY11 expressed	1.42301	0.240358	0.0559109	1
Bradi4g12390	PF01554 PTHR11206 KOG1347 AT1G33110.1 MATE efflux family protein LOC_Os11g03240.1 MATE efflux family protein putative expressed	-2.22442	4.90148	0.0559564	1
Bradi1g56030	PF00124 PF00421 ATCG00270.1 photosystem II reaction center protein D LOC_Os04g16872.1 photosystem II D2 protein putative expressed	2.1243	4.28946	0.0559638	1
Bradi3g01780	PF08263 PF00560 PTHR23258 KOG0617 AT5G20480.1 EFR EF-TU receptor LOC_Os02g39670.1 retrotransposon putative centromere-specific expressed	-1.27735	2.40061	0.0562101	1
Bradi1g77177	PF03763 AT2G02170.1 Remorin family protein LOC_Os03g02840.1 remorin family protein putative expressed	0.750399	3.21502	0.0562141	1
Bradi3g19730	PF01419 PTHR23244:SF8 AT3G16460.1 Mannose-binding lectin superfamily protein LOC_Os01g24710.2 jacalin-like lectin domain containing protein expressed	-2.32794	7.40761	0.056415	1
Bradi1g37810	PF10604 PF00407 K14496 AT2G26040.1 PYL2 RCAR14 PYR1-like 2 LOC_Os06g36670.1 bet v I allergen family protein putative expressed	-1.69559	0.329874	0.0564266	1
Bradi1g24660	PF00201 PTHR11926 KOG1192 AT3G21790.1 UDP-Glycosyltransferase superfamily protein LOC_Os07g37690.1 UDP-glucoronosyl and UDP-glucosyl transferase domain containing protein expressed	1.38517	0.149182	0.0565053	1
Bradi4g14600	PF00443 AT3G47890.1 Ubiquitin carboxyl-terminal hydrolase-related protein LOC_Os11g38640.1 expressed protein	-4.67663	-1.48596	0.0565082	1
Bradi5g18750	PF01694 PTHR22936 KOG2289 AT1G12750.1 ATRBL6 RBL6 RHOMBOID-like protein 6 LOC_Os04g48130.1 OsRhmbd11 - Putative Rhomboid homologue expressed	-1.08383	3.64327	0.0565925	1
Bradi3g58900	PF00515 PTHR22904 KOG0624 AT5G65160.1 tetratricopeptide repeat (TPR)-containing protein LOC_Os02g51730.1 dnaJ homolog subfamily C member 7 putative expressed	-1.12657	2.61629	0.0566388	1
Bradi4g34200	PF01266 PF01134 PF00890 PF02737 PTHR10961 KOG2820 AT2G24580.1 FAD-dependent oxidoreductase family protein LOC_Os09g32290.2 FAD dependent oxidoreductase domain containing protein expressed	-1.25412	2.02253	0.0567263	1
Bradi1g44200	PF05042 AT1G70680.1 Caleosin-related family protein LOC_Os06g14370.2 caleosin related protein putative expressed	-0.626535	4.51863	0.0567514	1
Bradi2g54670	PF03514 AT1G07530.1 ATGRAS2 GRAS2 SCL14 SCARECROW-like 14 LOC_Os01g62460.2 ZOS1-16 - C2H2 zinc finger protein expressed	-0.796023	5.01463	0.0569325	1
Bradi3g31750	PF02798 PF00043 PTHR11260 KOG0406 AT1G10370.1 ATGSTU17 ERD9 GST30 GST30B Glutathione S-transferase family protein LOC_Os10g38470.1 glutathione S-transferase putative expressed	-2.95993	3.82748	0.0569639	1
Bradi4g24790	PF05922 PF00082 PF02225 PTHR10795 AT5G67360.1 ARA12 Subtilase family protein LOC_Os03g55350.1 OsSub31 - Putative Subtilisin homologue expressed	2.08776	-0.519453	0.0570317	1
Bradi1g76147	PF00501 PTHR11968 KOG1176 AT1G20560.1 AAE1 acyl activating enzyme 1 LOC_Os03g04130.1 AMP-binding domain containing protein expressed	-2.55009	-0.787361	0.0570606	1
Bradi4g41030	PF01490 PTHR22950 KOG1303 AT5G63850.1 AAP4 amino acid permease 4 LOC_Os12g08090.1 amino acid transporter putative expressed	0.525366	4.60932	0.0570638	1
Bradi4g00775	PF02485 AT3G21310.1 Core-2/I-branching beta-1 6-N-acetylglucosaminyltransferase family protein LOC_Os12g43880.1 DNA binding protein putative expressed	-2.32252	-0.228161	0.0571331	1
Bradi1g64560	PF05637 KOG4748 AT3G62720.1 ATXT1 XT1 XXT1 xylosyltransferase 1 LOC_Os03g19330.1 glycosyltransferase putative expressed	-1.03561	2.12946	0.0571726	1
Bradi1g04780	AT5G18130.1 LOC_Os03g59180.1 expressed protein	-1.46894	1.97193	0.0571738	1
Bradi1g48870	PF00657 PTHR22835:SF27 AT5G45910.1 GDSL-like Lipase/Acylhydrolase superfamily protein LOC_Os06g06290.1 GDSL-like lipase/acylhydrolase putative expressed	-0.630184	7.30752	0.0572982	1
Bradi1g61380	PTHR21531 KOG2637 AT3G49990.1 LOC_Os03g25620.1 LTV1 putative expressed	0.540104	5.06395	0.0574359	1
Bradi2g37470	PF00190 AT2G28680.1 RmlC-like cupins superfamily protein LOC_Os05g02520.1 cupin domain containing protein expressed	-0.56445	5.29032	0.0574368	1
Bradi1g58840	PF07732 PF00394 PF07731 PTHR11709 KOG1263 AT5G66920.1 sks17 SKU5 similar 17 LOC_Os07g02810.1 L-ascorbate oxidase homolog precursor putative expressed	0.565957	5.2446	0.057513	1
Bradi2g45390	PF06418 PF00117 PF07722 PTHR11550 KOG2387 6.3.4.2 K01937 AT1G30820.1 CTP synthase family protein LOC_Os01g46570.1 CTP synthase putative expressed	0.581703	7.17864	0.0576082	1
Bradi2g52240	PF12146 PF00561 PTHR11614 KOG1455 AT2G39420.1 alpha/beta-Hydrolases superfamily protein LOC_Os12g01030.1 monoglyceride lipase putative expressed	-2.28583	-0.264349	0.0576369	1
Bradi3g50200	PF00171 PTHR11699 KOG2456 AT4G36250.1 ALDH3F1 aldehyde dehydrogenase 3F1 LOC_Os02g43280.1 aldehyde dehydrogenase putative expressed	-0.535656	6.57267	0.0576715	1
Bradi4g40790	PF00929 PTHR12801 KOG2248 3.1.-.- K14570 AT5G25800.1 Polynucleotidyl transferase ribonuclease H-like superfamily protein LOC_Os12g08740.1 exonuclease putative expressed	0.636535	3.38138	0.0576907	1
Bradi4g04965	PF01397 PF03936 4.2.3.- K14184 AT3G14520.1 Terpenoid cyclases/Protein prenyltransferases superfamily protein LOC_Os04g27340.1 terpene synthase putative expressed	-3.0549	1.57411	0.0577179	1
Bradi4g21120	PF01535 PTHR10483 AT1G10330.1 Tetratricopeptide repeat (TPR)-like superfamily protein LOC_Os05g18950.1 pentatricopeptide putative expressed	-1.98291	-0.507793	0.0577181	1
Bradi2g44220		-1.51013	0.174149	0.0579371	1
Bradi5g19190	PF03514 AT5G52510.1 SCL8 SCARECROW-like 8 LOC_Os04g49110.1 GRAS family transcription factor domain containing protein expressed	-0.898673	3.50174	0.0579783	1
Bradi5g19620	PF04570 AT4G17670.1 Protein of unknown function (DUF581) LOC_Os04g49670.1 DUF581 domain containing protein expressed	0.869981	2.97416	0.0579835	1
Bradi3g01440	PF00400 PTHR22847 KOG0316 AT5G23730.1 Transducin/WD40 repeat-like superfamily protein LOC_Os02g02380.1 suppressor of phythchrome A putative expressed	-1.10101	1.62977	0.0580317	1
Bradi1g11910	PF00860 PTHR11119 KOG1292 AT5G62890.1 Xanthine/uracil permease family protein LOC_Os03g48810.1 nucleobase-ascorbate transporter putative expressed	-0.652385	5.30689	0.058142	1
Bradi1g39215	PF00283 PF00284 K02707 ATCG00580.1 photosystem II reaction center protein E LOC_Os10g21298.1 cytochrome b559 subunit alpha putative	2.20454	5.0418	0.0582391	1
Bradi3g57480	PF03005 AT5G06700.1 TBR Plant protein of unknown function (DUF828) LOC_Os02g53380.1 expressed protein	1.27815	0.345946	0.0582409	1
Bradi1g66180	PF08387 AT1G13570.1 F-box/RNI-like superfamily protein LOC_Os07g18510.1 OsFBLD5 - F-box LRR and FBD domain containing protein expressed	-1.23224	1.16453	0.0583552	1
Bradi5g22950	LOC_Os09g04310.1 expressed protein	-0.879109	3.43356	0.0583847	1
Bradi1g48170	PF03477 PF00317 PF02867 PTHR11573 KOG1112 1.17.4.1 K10807 AT2G21790.1 ATRNR1 CLS8 R1 RNR1 ribonucleotide reductase 1 LOC_Os06g07210.1 ribonucleoside-diphosphate reductase large subunit putative expressed	0.482691	6.93411	0.0583913	1
Bradi2g58460	PF04398 AT3G07470.1 Protein of unknown function DUF538 LOC_Os01g68500.1 expressed protein	0.672445	3.23215	0.0585764	1
Bradi1g07260	PF00249 PTHR10641 K09422 AT5G57620.1 AtMYB36 MYB36 myb domain protein 36 LOC_Os03g56090.1 MYB family transcription factor putative expressed	-0.972219	2.47234	0.0585834	1
Bradi2g15490	PF00004 PF05496 PTHR23074 KOG0737 AT4G28000.1 P-loop containing nucleoside triphosphate hydrolases superfamily protein LOC_Os05g50750.1 AAA family ATPase putative expressed	0.492371	6.59705	0.0586934	1
Bradi4g30880	PF01094 PF00497 PF00060 PTHR18966 KOG1052 AT2G29120.1 ATGLR2.7 GLR2.7 glutamate receptor 2.7 LOC_Os09g26160.1 glutamate receptor putative expressed	-1.58324	0.836067	0.0588175	1
Bradi1g36750	PF00170 PF07716 PTHR13301 AT5G11260.1 HY5 TED 5 Basic-leucine zipper (bZIP) transcription factor family protein LOC_Os02g10860.1 bZIP transcription factor domain containing protein expressed	-2.2186	-0.318937	0.0588815	1
Bradi1g16010	PTHR11389 AT1G27730.1 STZ ZAT10 salt tolerance zinc finger LOC_Os03g32230.1 ZOS3-12 - C2H2 zinc finger protein expressed	-2.70667	0.0955238	0.0589501	1
Bradi5g08883	PF00430 ATCG00130.1 ATPase F0 complex subunit B/B' bacterial/chloroplast LOC_Os04g16748.1 ATP synthase B chain putative expressed	1.79944	4.5228	0.0589793	1
Bradi3g11437	PF01535 PTHR10483 AT5G43820.1 Pentatricopeptide repeat (PPR) superfamily protein LOC_Os02g20160.1 PPR repeat domain containing protein putative expressed	-1.55691	0.213677	0.0589882	1
Bradi1g60350	PF03242 AT3G53770.1 late embryogenesis abundant 3 (LEA3) family protein LOC_Os03g28260.1 retrotransposon protein putative unclassified expressed	-0.63549	4.6186	0.0590686	1
Bradi1g54990	PF06813 PTHR21576 AT2G39210.1 Major facilitator superfamily protein LOC_Os07g09010.1 nodulin putative expressed	-0.795952	4.28382	0.059162	1
Bradi2g42870	PF00249 AT5G47390.1 myb-like transcription factor family protein LOC_Os01g41900.1 Myb transcription factor putative expressed	-0.738496	5.43514	0.0592701	1
Bradi5g12920	PTHR22814 AT3G07600.1 Heavy metal transport/detoxification superfamily protein LOC_Os04g39320.4 expressed protein	-1.97776	1.19347	0.0593499	1
Bradi3g07010	PF01477 PF00305 PTHR11771 1.13.11.12 K00454 AT3G45140.1 ATLOX2 LOX2 lipoxygenase 2 LOC_Os02g10120.1 lipoxygenase putative expressed	-0.924006	9.06184	0.0594013	1
Bradi2g01330	PF12090 AT1G72390.1 LOC_Os01g02860.1 expressed protein	1.07567	0.56832	0.0594896	1
Bradi5g20990	PF12329 AT4G31340.1 myosin heavy chain-related LOC_Os04g51796.3 DNA repair ATPase-related putative expressed	-5.43079	-0.99727	0.0594944	1
Bradi1g45510	PF00249 PTHR10641 KOG0048 K09422 AT1G34670.1 AtMYB93 MYB93 myb domain protein 93 LOC_Os06g11780.1 MYB family transcription factor putative expressed	-0.836469	3.3419	0.0595476	1
Bradi1g00310	LOC_Os07g45630.1 retrotransposon protein putative Ty3-gypsy subclass expressed	2.05759	-1.75978	0.0596639	1
Bradi1g64687	PF00249 PF06640 PTHR10641 KOG0048 K09422 AT2G47460.1 ATMYB12 MYB12 PFG1 myb domain protein 12 LOC_Os03g19120.1 MYB family transcription factor putative expressed	-1.02538	2.74855	0.0598774	1
Bradi3g56960	PF04564 PF00514 PF05804 PTHR22849 AT1G71020.1 ARM repeat superfamily protein LOC_Os02g49950.1 spotted leaf 11 putative expressed	-0.910313	4.10743	0.0598833	1
Bradi2g49387	PF02225 PF04389 PF04253 PTHR10404 KOG2195 AT5G19740.1 Peptidase M28 family protein LOC_Os01g53810.1 peptidase putative expressed	-0.865095	6.20275	0.0600929	1
Bradi3g27272	PF00312 PTHR23321 K02956 ATCG01120.1 chloroplast ribosomal protein S15 LOC_Os04g16728.1 chloroplast 30S ribosomal protein S15 putative expressed	0.924514	2.78315	0.0601657	1
Bradi4g28130	PF00025 PF00071 PF08477 PF00009 PTHR11708 KOG0087 K07976 AT5G60860.1 AtRABA1f RABA1f RAB GTPase homolog A1F LOC_Os09g15790.1 ras-related protein putative expressed	-0.925712	3.1131	0.0602681	1
Bradi3g21480	PF00046 PF02183 PTHR19418 AT5G06710.1 HAT14 homeobox from Arabidopsis thaliana LOC_Os10g01470.1 homeobox associated leucine zipper putative expressed	-0.948453	2.3024	0.0602721	1
Bradi1g37304	PF08263 PF00560 PF00069 PF07714 PTHR23258 KOG1187 AT3G47570.1 Leucine-rich repeat protein kinase family protein LOC_Os06g38340.1 receptor-like protein kinase precursor putative expressed	-5.01634	-1.27528	0.0603455	1
Bradi1g15120	PF01842 AT1G69040.2 ACR4 ACT domain repeat 4 LOC_Os03g40100.1 ACT domain containing protein expressed	-0.561925	5.2727	0.0603814	1
Bradi5g15970	PF00230 PTHR19139 KOG0223 K09872 AT2G37170.1 PIP2;2 PIP2B plasma membrane intrinsic protein 2 LOC_Os02g41860.2 aquaporin protein putative expressed	-1.2258	6.82024	0.0604277	1
Bradi2g43557	PF03468 PF03469 PTHR21596 AT1G15910.1 XH/XS domain-containing protein LOC_Os01g03570.1 transcription factor X1 putative expressed	0.831577	2.03268	0.0604676	1
Bradi4g34846	PF08840 PF03982 PTHR12317 AT1G54570.1 Esterase/lipase/thioesterase family protein LOC_Os09g33530.1 expressed protein	-1.13375	1.51585	0.0606095	1
Bradi3g06910	PF00134 PF02984 PTHR10177 KOG0656 AT5G67260.1 CYCD3;2 CYCLIN D3;2 LOC_Os11g47950.1 cyclin putative expressed	2.13637	-2.02025	0.0607246	1
Bradi1g31600	PF00560 PF07714 PF00069 PTHR23258 KOG1187 AT2G20850.1 SRF1 STRUBBELIG-receptor family 1 LOC_Os06g45020.1 STRUBBELIG-RECEPTOR FAMILY 3 precursor putative expressed	-0.511136	6.05719	0.0607606	1
Bradi3g39220	PF05691 AT1G55740.1 AtSIP1 SIP1 seed imbibition 1 LOC_Os08g38710.1 uncharacterized glycosyltransferase putative expressed	0.582211	5.05319	0.0608178	1
Bradi4g19000	AT1G24270.1 LOC_Os11g29810.1 expressed protein	-1.50835	0.772512	0.0609583	1
Bradi1g17140		0.705444	3.23256	0.0611229	1
Bradi3g18650	PF01738 PTHR17630 KOG3043 AT3G23600.1 alpha/beta-Hydrolases superfamily protein LOC_Os08g14000.1 retrotransposon protein putative Ty1-copia subclass expressed	-0.79693	4.40414	0.0611627	1
Bradi1g30252	PF00249 PTHR10641 KOG0048 AT5G67300.1 ATMYB44 ATMYBR1 MYB44 MYBR1 myb domain protein r1 LOC_Os06g43090.1 MYB transcription factor TaMYB1 putative expressed	1.46198	-0.758295	0.061203	1
Bradi1g73050	LOC_Os07g01290.1 transposon protein putative unclassified expressed	2.13449	-2.02	0.0612801	1
Bradi5g11110	PF00011 PTHR11527 K13993 AT4G10250.1 ATHSP22.0 HSP20-like chaperones superfamily protein LOC_Os04g36750.1 hsp20/alpha crystallin family protein putative expressed	-2.20369	-0.330632	0.0613595	1
Bradi5g23841	PF00137 3.6.3.14 K02110 ATCG00140.1 ATP synthase subunit C family protein LOC_Os10g38274.1 ATP synthase C chain putative expressed	2.45945	4.70505	0.0613604	1
Bradi1g22870	PF04788 AT3G19540.1 Protein of unknown function (DUF620) LOC_Os07g40150.1 expressed protein	0.623714	3.83719	0.0613826	1
Bradi1g26250	LOC_Os07g33280.1 expressed protein	-2.32515	-0.237727	0.0617008	1
Bradi4g17195		-4.26581	-1.72687	0.0617508	1
Bradi3g08210	PF04535 PTHR11615 AT5G54980.1 Uncharacterised protein family (UPF0497) LOC_Os02g12760.1 integral membrane protein putative expressed	-1.37432	1.6575	0.0617512	1
Bradi3g15220	PF00190 PF07883 AT5G39110.1 RmlC-like cupins superfamily protein LOC_Os08g09040.1 Cupin domain containing protein expressed	-1.1296	3.43149	0.0618655	1
Bradi2g24240	PF06749 AT5G17210.1 Protein of unknown function (DUF1218) LOC_Os05g35930.1 expressed protein	-3.2888	-0.213523	0.0619485	1
Bradi2g35450	PF01764 AT3G14360.1 alpha/beta-Hydrolases superfamily protein LOC_Os05g06140.1 lipase putative expressed	-1.32113	7.79895	0.0619507	1
Bradi3g59370	PF01501 AT3G25140.1 GAUT8 QUA1 Nucleotide-diphospho-sugar transferases superfamily protein LOC_Os02g51130.1 glycosyl transferase 8 domain containing protein putative expressed	1.05013	0.724652	0.0619805	1
Bradi2g39720	PF07714 PF00069 PTHR23258 KOG1187 AT1G66910.1 Protein kinase superfamily protein LOC_Os01g02800.1 receptor-like kinase ARK1AS putative expressed	-0.647972	4.53869	0.062364	1
Bradi2g41060	PF07690 PF00854 PTHR11654 KOG1237 AT2G26690.1 Major facilitator superfamily protein LOC_Os01g37590.1 peptide transporter PTR2 putative expressed	-0.868453	2.68886	0.0624705	1
Bradi5g12127	PF04873 AT5G65100.1 Ethylene insensitive 3 family protein LOC_Os04g38400.1 ethylene-insensitive 3 putative expressed	-5.27938	-1.08068	0.0625122	1
Bradi1g20185	PF03018 PTHR21495 AT1G64160.1 Disease resistance-responsive (dirigent-like protein) family protein LOC_Os07g44250.1 dirigent putative expressed	1.35005	-0.48392	0.0625173	1
Bradi2g44550	PF00561 PTHR10992 KOG1454 AT2G18360.1 alpha/beta-Hydrolases superfamily protein LOC_Os01g44960.1 hydrolase alpha/beta fold family domain containing protein expressed	-0.563226	5.99624	0.0626369	1
Bradi4g00780	PF05678 AT4G37710.1 VQ motif-containing protein LOC_Os03g47280.1 VQ domain containing protein putative expressed	-4.88062	-1.36397	0.0626454	1
Bradi3g53490	AT2G41905.1 LOC_Os06g21410.1 arabinogalactan peptide 23 precursor putative expressed	-1.58902	2.90327	0.0627197	1
Bradi4g27760	PF06886 PTHR14326:SF5 AT5G37478.1 TPX2 (targeting protein for Xklp2) protein family LOC_Os09g13650.1 microtubule-associated protein putative expressed	-0.619265	5.58292	0.062787	1
novel_gene_242		-1.59949	0.247996	0.0628607	1
Bradi3g49850	PF03330 PF01357 AT4G28250.1 ATEXPB3 ATHEXP BETA 1.6 EXPB3 expansin B3 LOC_Os02g42650.1 expansin precursor putative expressed	-1.15062	1.45265	0.0630681	1
Bradi4g25950	PF00067 PTHR19383 KOG0157 AT5G24910.1 CYP714A1 cytochrome P450 family 714 subfamily A polypeptide 1 LOC_Os12g02640.1 cytochrome P450 72A1 putative expressed	1.06128	0.577895	0.0630876	1
Bradi3g41320	PF06813 PTHR21576 AT5G14120.1 Major facilitator superfamily protein LOC_Os08g42010.1 nodulin putative expressed	0.561594	4.19552	0.0631387	1
Bradi2g09680	PF00141 1.11.1.7 K00430 AT5G66390.1 Peroxidase superfamily protein LOC_Os01g15830.1 peroxidase precursor putative expressed	-0.825188	6.58635	0.0631454	1
Bradi4g32170	PTHR23258 AT3G19230.1 Leucine-rich repeat (LRR) family protein LOC_Os09g28470.1 leucine-rich repeat family protein putative expressed	-1.09433	3.20475	0.0631965	1
Bradi2g55892	PF02798 PF00043 PTHR11260 KOG0406 AT2G29420.1 ATGSTU7 GST25 GSTU7 glutathione S-transferase tau 7 LOC_Os12g02960.1 glutathione S-transferase putative expressed	-1.06775	3.08645	0.063286	1
Bradi2g16396	PF03446 PF03807 PTHR22981 KOG0409 AT4G29120.1 6-phosphogluconate dehydrogenase family protein LOC_Os05g49070.1 dehydrogenase putative expressed	-1.18968	1.56608	0.0633161	1
Bradi2g51917	PF01453 PF00954 PF08276 PF07714 PF00069 PTHR23258 KOG1187 AT1G11330.2 S-locus lectin protein kinase family protein LOC_Os01g57480.1 serine/threonine-protein kinase receptor precursor putative expressed	-0.862292	3.31252	0.06334	1
Bradi2g52030	PF01535 PTHR10483 AT3G13160.1 Tetratricopeptide repeat (TPR)-like superfamily protein LOC_Os01g57630.3 pentatricopeptide containing protein putative expressed	0.527303	4.36572	0.0633653	1
Bradi2g58450	PF01535 PTHR10483 AT5G37570.1 Pentatricopeptide repeat (PPR-like) superfamily protein LOC_Os01g68490.1 tetratricopeptide-like helical putative expressed	1.35271	-0.549524	0.0635395	1
Bradi5g06207	PF08240 PF00107 PTHR11695 KOG1198 AT4G13010.1 Oxidoreductase zinc-binding dehydrogenase family protein LOC_Os04g28990.1 dehydrogenase putative expressed	-2.42151	3.49879	0.0635626	1
Bradi4g01700	PF00069 PF07714 PTHR22985 KOG0610 AT2G34650.1 ABR PID Protein kinase superfamily protein LOC_Os12g42020.1 AGC_PVPK_like_kin82y.20 - ACG kinases include homologs to PKA PKG and PKC expressed	2.23039	-2.17295	0.0637668	1
Bradi3g04947	AT1G56020.1 LOC_Os02g06960.1 expressed protein	0.97025	1.08429	0.0637925	1
Bradi5g00680	LOC_Os06g17600.1 cadmium tolerance factor putative expressed	-8.16601	1.38369	0.0638543	1
Bradi1g14240	PF02309 AT1G04250.1 AXR3 IAA17 AUX/IAA transcriptional regulator family protein LOC_Os03g43400.1 OsIAA11 - Auxin-responsive Aux/IAA gene family member expressed	1.01889	3.86555	0.0638907	1
Bradi2g10520	PF00097 PTHR22763 AT5G56340.1 ATCRT1 RING/U-box superfamily protein LOC_Os01g16950.1 zinc finger C3HC4 type domain containing protein expressed	-2.36244	-0.929004	0.0639075	1
Bradi1g36930	PF02309 AT4G14550.1 IAA14 SLR indole-3-acetic acid inducible 14 LOC_Os06g39590.1 OsIAA23 - Auxin-responsive Aux/IAA gene family member expressed	1.15099	1.14195	0.0639286	1
Bradi4g03070	PF00010 PTHR10985 AT5G43175.1 basic helix-loop-helix (bHLH) DNA-binding superfamily protein LOC_Os12g39850.1 helix-loop-helix DNA-binding domain containing protein expressed	-4.01516	0.420298	0.0640682	1
Bradi3g60080	PF08161 PTHR21576 KOG1248 AT2G34357.1 ARM repeat superfamily protein LOC_Os02g54110.1 expressed protein	0.464215	5.93025	0.064239	1
Bradi1g07970	PF03106 AT1G13960.1 WRKY4 WRKY DNA-binding protein 4 LOC_Os03g55164.2 WRKY4 expressed	-4.82195	-1.40797	0.0642639	1
Bradi3g02590	PF03999 PTHR19321 KOG4302 AT5G51600.1 ATMAP65-3 MAP65-3 PLE Microtubule associated protein (MAP65/ASE1) family protein LOC_Os02g03400.1 microtubule associated protein putative expressed	-5.15376	-1.18911	0.0643046	1
Bradi1g49077	KOG2789 AT1G78420.1 RING/U-box superfamily protein LOC_Os06g06120.1 expressed protein	-0.539365	5.03638	0.0643679	1
Bradi1g62430	PF08156 PF08060 PF01798 PTHR10894 KOG2572 K14565 AT3G05060.1 NOP56-like pre RNA processing ribonucleoprotein LOC_Os03g22730.1 nucleolar protein NOP5-1 putative expressed	0.654756	4.77027	0.0643719	1
Bradi3g06300	PF00067 PTHR19383 KOG0156 AT1G13080.1 CYP71B2 cytochrome P450 family 71 subfamily B polypeptide 2 LOC_Os02g09400.1 cytochrome P450 putative expressed	-1.99916	-0.495122	0.0644159	1
Bradi4g09950	AT3G14470.1 NB-ARC domain-containing disease resistance protein LOC_Os11g44580.1 go35 NBS-LRR putative expressed	-4.82206	-1.3912	0.0644711	1
Bradi1g08710	PF02736 PF00063 PF00612 PF01843 PTHR13140 KOG0160 AT2G31900.1 ATMYO5 ATXIF XIF myosin-like protein XIF LOC_Os03g53660.1 Myosin head domain containing protein expressed	-0.582774	4.71971	0.0645637	1
Bradi1g31730	PF00560 PF00069 PF07714 PTHR23258 KOG1187 AT1G50610.1 Leucine-rich repeat protein kinase family protein LOC_Os06g45240.1 inactive receptor kinase At2g26730 precursor putative expressed	-4.46565	-1.61433	0.0645799	1
Bradi4g12340	PF03018 PF01419 PTHR21495:SF5 AT1G22900.1 Disease resistance-responsive (dirigent-like protein) family protein LOC_Os12g14440.1 Jacalin-like lectin domain containing protein putative expressed	-1.73558	6.18473	0.0646663	1
Bradi3g10030	PF05922 PF00082 PTHR10795 AT4G10540.1 Subtilase family protein LOC_Os02g17090.1 OsSub17 - Putative Subtilisin homologue expressed	-4.15011	-1.7875	0.0648118	1
Bradi4g35330	PF02181 PTHR23213 AT3G25500.1 AFH1 AHF1 ATFH1 FH1 formin homology 1 LOC_Os09g34180.1 formin putative expressed	0.65483	3.21061	0.0648321	1
Bradi2g22320	PF04564 PF11789 PF00514 PTHR22849 AT5G01830.1 ARM repeat superfamily protein LOC_Os05g39930.1 spotted leaf 11 putative expressed	-1.4454	1.3617	0.0649575	1
Bradi5g12407	PF02365 AT5G61430.1 ANAC100 ATNAC5 NAC100 NAC domain containing protein 100 LOC_Os04g38720.1 no apical meristem protein putative expressed	-1.19458	4.02303	0.0649844	1
Bradi4g40865	PF00651 PTHR23230 KOG1987 AT3G06190.1 ATBPM2 BPM2 BTB-POZ and MATH domain 2 LOC_Os02g20720.1 MBTB2 - Bric-a-Brac Tramtrack Broad Complex BTB domain with Meprin and TRAF Homology MATH domain expressed	-6.3811	-0.217634	0.0652124	1
Bradi1g00970	AT2G02360.1 AtPP2-B10 PP2-B10 phloem protein 2-B10 LOC_Os12g03740.1 OsFBX438 - F-box domain containing protein expressed	1.69194	-1.29911	0.0652223	1
Bradi1g37210	PF07714 PF00069 PTHR23258 KOG1187 AT1G14390.1 Leucine-rich repeat protein kinase family protein LOC_Os06g38970.1 expressed protein	-0.538799	5.23558	0.0652562	1
Bradi2g05480	PF02458 AT3G62160.1 HXXXD-type acyl-transferase family protein LOC_Os01g09010.1 transferase family protein putative expressed	-0.502239	6.76401	0.0652761	1
Bradi1g25630	PF01657 PF00069 PF07714 PTHR23258 KOG1187 AT4G23180.1 CRK10 RLK4 cysteine-rich RLK (RECEPTOR-like protein kinase) 10 LOC_Os07g35330.1 TKL_IRAK_DUF26-lc.13 - DUF26 kinases have homology to DUF26 containing loci expressed	-1.40481	1.09877	0.065516	1
Bradi3g44880	PF00190 PF07883 AT3G10080.1 RmlC-like cupins superfamily protein LOC_Os02g32980.1 Cupin domain containing protein expressed	-0.971215	2.1152	0.0656232	1
Bradi3g32060	PF04749 AT1G63830.1 PLAC8 family protein LOC_Os10g39100.1 uncharacterized Cys-rich domain containing protein putative expressed	-1.13742	2.82358	0.0656287	1
Bradi3g04770	PF00786 PTHR23177 AT2G33460.1 RIC1 ROP-interactive CRIB motif-containing protein 1 LOC_Os02g06660.1 P21-Rho-binding domain containing protein putative expressed	-4.43449	-1.63869	0.0658274	1
Bradi5g09810	PF07762 LOC_Os12g34440.1 expressed protein	-2.45332	-0.862935	0.0658517	1
Bradi2g27800	AT4G37440.1 LOC_Os05g30210.1 expressed protein	-1.05985	1.20169	0.0659191	1
Bradi3g43240	PF03108 LOC_Os06g28990.1 transposon protein putative Mutator sub-class expressed	-4.46563	-1.61433	0.0659736	1
Bradi1g17540	AT2G07674.1 Unknown conserved protein	2.77391	-0.704086	0.0659795	1
Bradi3g53660	PF00582 PF00069 PF07714 PTHR23258 KOG1187 AT2G24370.1 Protein kinase protein with adenine nucleotide alpha hydrolases-like domain LOC_Os02g54590.1 serine threonine kinase putative expressed	1.21415	-0.0980247	0.0660391	1
Bradi2g21420	PF04739 PTHR10343 KOG1616 AT5G21170.1 AKINBETA1 5'-AMP-activated protein kinase beta-2 subunit protein LOC_Os05g41220.1 SNF1-related protein kinase regulatory subunit beta-1 putative expressed	-0.577269	5.68134	0.066041	1
Bradi2g05760	PF00249 PTHR12374 AT5G56840.1 myb-like transcription factor family protein LOC_Os01g09640.1 Myb transcription factor putative expressed	-1.06609	3.26708	0.066214	1
Bradi2g38010	AT5G22660.1 FBD F-box Skp2-like and Leucine Rich Repeat domains containing protein LOC_Os11g33190.2 OsFBX422 - F-box domain containing protein expressed	2.22069	-2.17177	0.0664282	1
Bradi3g59690	AT3G48180.1 LOC_Os02g50710.1 expressed protein	-2.0072	2.9039	0.0666518	1
Bradi1g45572	PF04674 AT4G08950.1 EXO Phosphate-responsive 1 family protein LOC_Os06g11700.1 phosphate-induced protein 1 conserved region domain containing protein expressed	1.94954	-0.531602	0.0668105	1
Bradi1g58915	AT5G56810.1 F-box/RNI-like/FBD-like domains-containing protein LOC_Os07g12600.1 OsFBX226 - F-box domain containing protein expressed	-4.15545	-1.78618	0.0668134	1
Bradi3g54290	PF00481 PTHR13832 KOG0698 AT2G25620.1 AtDBP1 DBP1 DNA-binding protein phosphatase 1 LOC_Os02g55560.1 protein phosphatase 2C putative expressed	-0.948422	6.50504	0.0669517	1
Bradi5g12060	PF00083 PF07690 PF06609 PTHR11600 KOG0254 AT1G34580.1 Major facilitator superfamily protein LOC_Os04g38026.1 transporter family protein putative expressed	-0.789762	3.55448	0.0670174	1
Bradi2g14970	PF00483 PTHR22572 KOG1322 2.7.7.27 K00975 AT1G27680.1 APL2 ADPGLC-PPase large subunit LOC_Os05g50380.1 glucose-1-phosphate adenylyltransferase large subunit chloroplast precursor putative expressed	0.52012	5.63837	0.0670689	1
Bradi2g25430	PF07690 PF00854 PTHR11654 KOG1237 AT1G68570.1 Major facilitator superfamily protein LOC_Os05g33960.1 peptide transporter PTR2 putative expressed	-4.48139	-1.61149	0.0671549	1
Bradi3g32950	AT4G12550.1 AIR1 Auxin-Induced in Root cultures 1 LOC_Os04g46820.1 LTPL121 - Protease inhibitor/seed storage/LTP family protein precursor putative expressed	-1.81254	4.34158	0.067158	1
Bradi2g55490	PF00067 PTHR19383 KOG0157 AT2G27690.1 CYP94C1 cytochrome P450 family 94 subfamily C polypeptide 1 LOC_Os01g63930.1 cytochrome P450 putative expressed	-1.1423	4.80421	0.0672778	1
Bradi2g53107	PF10453 AT5G18440.1 LOC_Os01g59860.1 expressed protein	0.565429	3.82273	0.0674396	1
Bradi1g05710	PF00177 PTHR11205 KOG3291 ATCG00900.1 Ribosomal protein S7p/S5e family protein LOC_Os04g16856.1 chloroplast 30S ribosomal protein S7 putative expressed	1.56264	2.20507	0.0676122	1
Bradi4g00730	PF03810 PF02985 PTHR10527 KOG1241 K14293 AT3G08947.1 ARM repeat superfamily protein LOC_Os05g28510.1 importin subunit beta putative expressed	0.514388	5.091	0.0676939	1
Bradi2g14860	PF07816 AT5G62770.1 Protein of unknown function (DUF1645) LOC_Os05g50230.1 DUF1645 domain containing protein putative expressed	-4.32686	-1.69629	0.0677408	1
Bradi2g16800	PF03759 AT3G24620.1 ATROPGEF8 ROPGEF8 RHO guanyl-nucleotide exchange factor 8 LOC_Os05g48640.1 ATROPGEF7/ROPGEF7 putative expressed	0.72684	2.4446	0.0677729	1
Bradi1g72660	PF07911 AT5G20670.1 Protein of unknown function (DUF1677) LOC_Os03g08250.1 expressed protein	-0.756152	4.07664	0.067873	1
Bradi3g21090	PF01490 PTHR22950 KOG1303 AT2G21050.1 LAX2 like AUXIN RESISTANT 2 LOC_Os10g05690.1 transmembrane amino acid transporter protein putative expressed	0.702492	4.15021	0.0679008	1
Bradi1g74870	PF00501 PTHR11968 KOG1176 6.2.1.12 K01904 AT4G05160.1 AMP-dependent synthetase and ligase family protein LOC_Os03g05780.1 4-coumarate--CoA ligase-like 7 putative expressed	-1.04496	5.85897	0.06794	1
Bradi2g51340	PF02270 PTHR10445 KOG2905 AT1G75510.1 Transcription initiation factor IIF beta subunit LOC_Os01g56550.2 transcription initiation factor IIF beta subunit putative expressed	1.92048	-1.94973	0.0680297	1
Bradi4g12860	PF00078 PTHR10178 LOC_Os04g48240.1 retrotransposon protein putative unclassified expressed	-0.793398	2.82856	0.0680917	1
Bradi2g04840	PF03171 PTHR10209 KOG0143 AT1G15550.1 ATGA3OX1 GA3OX1 GA4 gibberellin 3-oxidase 1 LOC_Os01g08220.1 gibberellin 3-beta-dioxygenase 2-2 putative expressed	0.871022	1.82357	0.0681761	1
Bradi1g19230	PF00450 PTHR11802 KOG1282 AT3G63470.1 scpl40 serine carboxypeptidase-like 40 LOC_Os07g46350.1 OsSCP40 - Putative Serine Carboxypeptidase homologue expressed	-0.851382	5.85616	0.0682568	1
Bradi2g16150	PF03106 AT4G04450.1 AtWRKY42 WRKY42 WRKY family transcription factor LOC_Os05g49210.1 WRKY43 expressed	-4.21342	-1.75591	0.0683281	1
Bradi2g08905	PF06220 PF12171 PF00642 PTHR16465 KOG3454 AT5G26749.1 C2H2 and C2HC zinc fingers superfamily protein LOC_Os01g14870.1 zinc finger matrin-type protein 5 putative expressed	-0.902078	2.63294	0.0684293	1
Bradi1g75220	PF03600 PF02040 PTHR10283 KOG2639 AT1G02260.1 Divalent ion symporter LOC_Os03g05390.6 Citrate transporter protein putative expressed	-0.805012	7.35351	0.0685052	1
Bradi4g41277	PF00249 PTHR10641 KOG0048 AT4G38620.1 ATMYB4 MYB4 myb domain protein 4 LOC_Os12g07640.1 MYB family transcription factor putative expressed	1.22635	1.25692	0.0685148	1
Bradi5g26600	PF03168 AT3G44220.1 Late embryogenesis abundant (LEA) hydroxyproline-rich glycoprotein family LOC_Os04g58860.1 harpin-induced protein 1 domain containing protein expressed	-0.689144	4.95065	0.0685343	1
Bradi2g39290	PF00280 AT2G38870.1 Serine protease inhibitor potato inhibitor I-type family protein LOC_Os12g25090.2 expressed protein	-1.96682	5.54511	0.0686633	1
Bradi3g47770	PF03914 PTHR12048 KOG2038 AT1G72440.1 EDA25 SWA2 CCAAT-binding factor LOC_Os09g02810.1 CCAAT/enhancer-binding protein putative expressed	0.48402	5.00577	0.0686652	1
Bradi5g19220	PF00097 PTHR22764 AT1G63840.1 RING/U-box superfamily protein LOC_Os04g49160.1 zinc finger C3HC4 type domain containing protein expressed	-1.07484	2.34062	0.0686874	1
Bradi1g22100	AT1G69230.1 SP1L2 SPIRAL1-like2 LOC_Os03g30430.1 nitrilase-associated protein putative expressed	-4.09202	-1.81793	0.0686949	1
Bradi2g57220	PTHR11208 KOG1588 AT1G09660.1 RNA-binding KH domain-containing protein LOC_Os01g66300.1 KH domain containing protein putative expressed	-0.545876	5.53633	0.0687076	1
novel_gene_411		1.95827	1.52177	0.0687202	1
Bradi4g16020	PF02373 PTHR12480 KOG2130 AT5G06550.1 LOC_Os11g36450.1 OsFBO15 - F-box and other domain containing protein expressed	0.647204	3.23197	0.0687929	1
Bradi2g33510	PTHR22930 KOG4585 AT5G12010.1 LOC_Os05g09280.1 AGAP006957-PA putative expressed	-2.98368	1.50235	0.0688264	1
Bradi3g36407	AT5G37840.1 LOC_Os08g33210.1 expressed protein	0.959326	4.13123	0.0689064	1
Bradi4g07217	PF07995 PTHR19328 AT5G39970.1 catalytics LOC_Os03g48540.1 expressed protein	-0.866303	3.92993	0.0690246	1
Bradi2g48940	AT1G78780.2 pathogenesis-related family protein LOC_Os01g53090.1 pathogen-related protein putative expressed	-1.28892	2.9353	0.0690341	1
Bradi1g47300	PF00106 PF08659 PF01370 PF05368 PF02719 PF01073 PF07993 PTHR10366 KOG1502 AT1G15950.1 ATCCR1 CCR1 IRX4 cinnamoyl coa reductase 1 LOC_Os08g34280.1 cinnamoyl-CoA reductase putative expressed	-4.59008	-1.5368	0.0691032	1
Bradi5g10070	PF00141 1.11.1.7 K00430 AT5G66390.1 Peroxidase superfamily protein LOC_Os04g34630.1 peroxidase precursor putative expressed	-1.37989	4.19953	0.0691944	1
Bradi1g50880	PF04678 PTHR13462 AT1G57610.1 Protein of unknown function (DUF607) LOC_Os12g02880.1 E2F-related protein putative expressed	-1.32799	0.439661	0.0693149	1
Bradi5g25380	PTHR23125:SF49 AT4G10695.1 CDC68-related LOC_Os03g02210.1 expressed protein	-4.18752	0.60157	0.0693411	1
Bradi2g13078	PF02392 ATCG00520.1 unfolded protein binding LOC_Os01g58049.1 photosystem I assembly protein ycf4 putative expressed	2.39881	2.2783	0.0694753	1
Bradi1g30950	PF00583 PTHR23091 AT2G23060.1 Acyl-CoA N-acyltransferases (NAT) superfamily protein LOC_Os06g44100.1 HLS putative expressed	2.03186	-1.98567	0.0696222	1
Bradi1g62270	PF01699 PTHR12266 KOG2399 AT5G17860.1 CAX7 calcium exchanger 7 LOC_Os03g45370.1 sodium/calcium exchanger protein putative expressed	-5.50833	-0.93154	0.0697848	1
Bradi4g38850	AT1G63720.1 LOC_Os02g57610.1 expressed protein	-1.4283	1.93289	0.0697927	1
Bradi5g17087	PF04833 AT3G02210.1 COBL1 COBRA-like protein 1 precursor LOC_Os05g32110.1 COBRA putative expressed	-4.09096	-1.8182	0.0698513	1
Bradi1g07277	PF00535 AT4G07960.1 ATCSLC12 CSLC12 Cellulose-synthase-like C12 LOC_Os07g03260.1 CSLC10 - cellulose synthase-like family C expressed	0.534856	5.27577	0.0699366	1
Bradi1g54890	PF02775 PF00676 PF02779 PF02780 PTHR11624 KOG0523 AT4G15560.1 CLA CLA1 DEF DXPS2 DXS Deoxyxylulose-5-phosphate synthase LOC_Os07g09190.1 transketolase putative expressed	-6.93122	0.23783	0.0699769	1
Bradi1g16120	PF03106 AT2G03340.1 WRKY3 WRKY DNA-binding protein 3 LOC_Os03g33012.1 WRKY81 expressed	0.688538	2.57098	0.0700371	1
Bradi1g77780	PF00400 PTHR14344 KOG0974 AT4G01860.1 Transducin family protein / WD-40 repeat family protein LOC_Os03g02110.1 WD domain G-beta repeat domain containing protein expressed	0.663163	4.04617	0.0701084	1
Bradi3g42400	PF00226 PTHR11821 AT4G36040.1 Chaperone DnaJ-domain superfamily protein LOC_Os08g43490.1 heat shock protein DnaJ putative expressed	-1.60208	4.23759	0.0701736	1
Bradi2g37060	PF00141 AT5G42180.1 Peroxidase superfamily protein LOC_Os04g04750.1 peroxidase precursor putative expressed	1.27687	2.86443	0.070197	1
Bradi5g20547	PF01786 AT3G22360.1 AOX1B alternative oxidase 1B LOC_Os04g51160.1 transposon protein putative unclassified expressed	-5.01466	5.68885	0.0704963	1
Bradi5g26390	PTHR11063:SF2 AT2G39800.1 ATP5CS P5CS1 delta1-pyrroline-5-carboxylate synthase 1 LOC_Os01g62900.1 amino acid kinase putative expressed	-4.33504	-1.6949	0.0705353	1
Bradi1g59140		-2.01436	-0.482932	0.0706347	1
Bradi4g24540	PF04578 AT5G45470.1 Protein of unknown function (DUF594) LOC_Os07g08290.1 expressed protein	-4.31511	-1.69853	0.0706419	1
Bradi5g16040	PF03171 PTHR10209 KOG0143 AT4G21200.1 ATGA2OX8 GA2OX8 gibberellin 2-oxidase 8 LOC_Os04g44150.1 gibberellin 2-beta-dioxygenase 7 putative expressed	2.32633	-0.469468	0.0706944	1
Bradi2g34250	PF00903 PTHR10374 KOG2944 AT1G80160.1 Lactoylglutathione lyase / glyoxalase I family protein LOC_Os05g07940.1 glyoxalase family protein putative expressed	-1.14656	6.2711	0.0707382	1
Bradi2g44190	PF00067 PTHR19383 KOG0157 AT3G14660.1 CYP72A13 cytochrome P450 family 72 subfamily A polypeptide 13 LOC_Os01g43740.1 cytochrome P450 72A1 putative expressed	-1.03053	4.07356	0.0707881	1
Bradi1g10650	PF03721 PF00984 PF03720 PTHR11374 KOG2666 1.1.1.22 K00012 AT5G15490.1 UDP-glucose 6-dehydrogenase family protein LOC_Os12g25690.1 UDP-glucose 6-dehydrogenase putative expressed	-0.855469	6.3183	0.0708129	1
Bradi4g36240	PF00759 PTHR22298 AT1G19940.1 AtGH9B5 GH9B5 glycosyl hydrolase 9B5 LOC_Os09g36350.1 endoglucanase putative expressed	-0.495897	6.03858	0.0708249	1
Bradi3g07340	LOC_Os04g18790.1 OsFBX126 - F-box domain containing protein expressed	-1.09865	2.18797	0.0708743	1
Bradi5g04130	PF08240 PF00107 PTHR11695 KOG0023 AT4G39330.1 ATCAD9 CAD9 cinnamyl alcohol dehydrogenase 9 LOC_Os04g15920.1 dehydrogenase putative expressed	0.72465	3.33177	0.0709873	1
Bradi4g41690	PF00067 PTHR19383 KOG0156 AT2G12190.1 Cytochrome P450 superfamily protein LOC_Os02g01890.1 cytochrome P450 putative expressed	2.75158	-2.53525	0.0711587	1
Bradi5g24140	PF02265 AT4G21585.1 ENDO4 endonuclease 4 LOC_Os04g55850.1 nuclease PA3 putative expressed	-1.00672	3.72915	0.0711797	1
Bradi3g27220	PF01699 PTHR12266 KOG2399 AT5G17860.1 CAX7 calcium exchanger 7 LOC_Os10g30070.1 sodium/calcium exchanger protein putative expressed	-1.01733	3.26416	0.0711999	1
Bradi1g45770	AT4G38100.1 LOC_Os06g11400.1 expressed protein	-2.0744	-0.434695	0.0712459	1
Bradi5g08980	PF10545 PF00696 AT3G10030.1 aspartate/glutamate/uridylate kinase family protein LOC_Os04g33300.1 amino acid kinase putative expressed	-0.637064	3.965	0.0712538	1
Bradi4g32220	AT5G42750.1 BKI1 BRI1 kinase inhibitor 1 LOC_Os09g28550.1 expressed protein	1.25107	0.0730141	0.0713167	1
Bradi5g03270	PF03140 AT3G50160.1 Plant protein of unknown function (DUF247) LOC_Os08g02820.1 plant protein of unknown function domain containing protein expressed	2.74782	-2.53499	0.0714802	1
Bradi4g44260	LOC_Os12g02690.2 expressed protein	0.801565	1.93099	0.0715384	1
Bradi5g23845	PF00223 K02689 ATCG00350.1 Photosystem I PsaA/PsaB protein LOC_Os10g38229.1 photosystem I P700 chlorophyll a apoprotein A1 putative expressed	2.34083	4.10613	0.0715497	1
Bradi4g42817	AT1G54920.2 LOC_Os11g05100.1 nucleolar GTPase putative expressed	-0.515287	5.00045	0.0715499	1
Bradi4g31690	PF00046 PF02183 PTHR19418 KOG0483 K09338 AT5G06710.1 HAT14 homeobox from Arabidopsis thaliana LOC_Os09g27450.1 homeobox associated leucine zipper putative expressed	1.59205	-0.699513	0.0715966	1
Bradi1g29160	PF00013 PTHR10288 KOG2191 AT5G04430.1 BTR1 BTR1L BTR1S binding to TOMV RNA 1L (long form) LOC_Os02g57640.1 KH domain containing protein putative expressed	-2.437	-0.868517	0.0716103	1
Bradi3g37660		2.74626	-2.53488	0.0716149	1
Bradi2g15970	PF06839 LOC_Os05g04390.1 expressed protein	2.02669	-1.98493	0.071647	1
Bradi2g07140	PF00234 AT5G01870.1 Bifunctional inhibitor/lipid-transfer protein/seed storage 2S albumin superfamily protein LOC_Os01g12020.1 LTPL18 - Protease inhibitor/seed storage/LTP family protein precursor expressed	2.74549	-2.53483	0.0716803	1
Bradi3g43430	PF00481 PTHR13832 KOG0697 AT4G31860.1 Protein phosphatase 2C family protein LOC_Os02g38804.1 protein phosphatase 2C containing protein expressed	2.74531	-2.53482	0.0716958	1
Bradi1g24540	PTHR11802:SF3 AT2G27920.3 SCPL51 serine carboxypeptidase-like 51 LOC_Os03g27590.2 OsSCP18 - Putative Serine Carboxypeptidase homologue expressed	2.74519	-2.53481	0.0717067	1
Bradi2g56890	PF03083 PTHR10791 KOG1623 AT1G21460.1 Nodulin MtN3 family protein LOC_Os01g65880.1 nodulin MtN3 family protein putative expressed	0.503726	5.52595	0.0717568	1
Bradi1g49010	PF00657 PTHR22835:SF27 AT5G45910.1 GDSL-like Lipase/Acylhydrolase superfamily protein LOC_Os06g06250.2 GDSL-like lipase/acylhydrolase putative expressed	-0.570773	7.80093	0.0717652	1
Bradi1g12000	PF00337 PF01762 PTHR11214 KOG2287 AT5G62620.1 Galactosyltransferase family protein LOC_Os03g48610.1 galactosyltransferase family protein putative expressed	-1.56234	3.34428	0.0717872	1
Bradi4g05540	PF08414 PF01794 PF08022 PF08030 PTHR11972 KOG0039 AT5G51060.1 ATRBOHC RBOHC RHD2 NADPH/respiratory burst oxidase protein D LOC_Os12g35610.3 respiratory burst oxidase putative expressed	0.972209	2.47223	0.0717928	1
Bradi3g38045	PF00135 PF07859 PTHR23024 KOG1515 AT3G48700.1 ATCXE13 CXE13 carboxyesterase 13 LOC_Os08g37060.1 gibberellin receptor GID1L2 putative expressed	-5.74266	3.88144	0.0718473	1
Bradi1g24180	PF04145 PTHR12483 KOG3386 AT2G26975.1 Ctr copper transporter family LOC_Os04g33900.1 ctr copper transporter family protein putative expressed	2.74177	-2.53457	0.0720003	1
Bradi1g58743	PF00646 AT5G03970.2 F-box associated ubiquitination effector family protein LOC_Os07g23900.1 OsFBX234 - F-box domain containing protein expressed	1.31812	-1.00231	0.0720116	1
Bradi1g25030	PF00076 PTHR10432 AT1G71800.1 CSTF64 cleavage stimulating factor 64 LOC_Os06g13839.1 RNA recognition motif containing protein putative expressed	2.74138	-2.53454	0.0720338	1
Bradi1g63770	LOC_Os03g17426.1 expressed protein	2.74138	-2.53454	0.0720338	1
Bradi2g42767	PF00646 PF08387 AT3G59200.1 F-box/RNI-like superfamily protein LOC_Os02g29150.2 OsFBO11 - F-box and other domain containing protein expressed	2.74031	-2.53447	0.0721266	1
Bradi3g31841	PF02798 PF00043 PTHR11260 KOG0406 AT1G10370.1 ATGSTU17 ERD9 GST30 GST30B Glutathione S-transferase family protein LOC_Os10g38700.1 glutathione S-transferase putative expressed	-8.15169	1.37039	0.072196	1
Bradi4g31580	PF04819 PTHR16007 AT1G55230.1 Family of unknown function (DUF716) LOC_Os09g27260.1 plant viral response family protein putative expressed	-3.68386	3.60826	0.0722368	1
Bradi5g23630		1.28535	-0.318528	0.0722912	1
Bradi2g15340	PF00450 PTHR11802 KOG1282 3.4.16.- K09645 AT1G15000.1 scpl50 serine carboxypeptidase-like 50 LOC_Os05g50600.1 OsSCP31 - Putative Serine Carboxypeptidase homologue expressed	-0.83291	3.51956	0.0723272	1
Bradi1g45950	PF00201 PTHR11926 KOG1192 AT2G36800.1 DOGT1 UGT73C5 don-glucosyltransferase 1 LOC_Os03g24430.1 cytokinin-O-glucosyltransferase 3 putative expressed	-4.19378	2.36749	0.072396	1
Bradi1g21580	PF03088 PF08450 PTHR10426 KOG1520 AT3G51420.1 ATSSL4 SSL4 strictosidine synthase-like 4 LOC_Os07g42250.1 strictosidine synthase putative expressed	-0.813749	4.32699	0.0725371	1
Bradi1g49880	PF00067 PTHR19383 KOG0157 AT2G45510.1 CYP704A2 cytochrome P450 family 704 subfamily A polypeptide 2 LOC_Os06g03930.1 cytochrome P450 86A1 putative expressed	-4.69115	-1.48315	0.072599	1
Bradi2g44160	PF00067 PTHR19383 KOG0157 AT3G14690.1 CYP72A15 cytochrome P450 family 72 subfamily A polypeptide 15 LOC_Os01g43750.1 cytochrome P450 72A1 putative expressed	-1.72281	3.83	0.072642	1
Bradi1g20240	PF00067 PTHR19383 KOG0157 AT2G46960.2 CYP709B1 cytochrome P450 family 709 subfamily B polypeptide 1 LOC_Os07g44140.1 cytochrome P450 72A1 putative expressed	-3.11578	6.60742	0.0726471	1
Bradi2g10110	PF00005 PF01061 PF08370 PTHR19241 KOG0065 AT1G15520.1 ABCG40 ATABCG40 ATPDR12 PDR12 pleiotropic drug resistance 12 LOC_Os01g24010.1 pleiotropic drug resistance protein putative expressed	-1.5828	3.99918	0.072681	1
Bradi3g49060	PTHR22960 AT2G31955.3 CNX2 cofactor of nitrate reductase and xanthine dehydrogenase 2 LOC_Os12g32230.2 molybdenum cofactor biosynthesis protein 1 putative expressed	2.07801	-2.13258	0.072707	1
Bradi3g09780	AT2G46300.1 Late embryogenesis abundant (LEA) hydroxyproline-rich glycoprotein family LOC_Os02g16030.1 harpin-induced protein 1 domain containing protein expressed	-0.695497	4.97221	0.0729971	1
Bradi2g54367	PF12146 PF00561 PTHR11614 KOG1455 AT2G39420.1 alpha/beta-Hydrolases superfamily protein LOC_Os01g62010.1 hydrolase alpha/beta fold family domain containing protein expressed	-5.55671	-0.897253	0.0731183	1
Bradi3g28012	PF03016 PTHR11062 KOG1021 AT2G20370.1 KAM1 MUR3 Exostosin family protein LOC_Os03g05110.1 xyloglucan galactosyltransferase KATAMARI1 putative expressed	2.13378	-1.27449	0.0732361	1
Bradi5g23150	PF12609 AT4G10270.1 Wound-responsive family protein LOC_Os04g54240.1 wound induced protein putative expressed	1.28536	0.699491	0.073278	1
novel_gene_211		0.519407	5.44846	0.0733344	1
Bradi2g20687	PF01453 PF00954 PF08276 PF07714 PF00069 PF11883 PTHR23258 KOG1187 AT4G21380.1 ARK3 RK3 receptor kinase 3 LOC_Os05g42210.1 serine/threonine-protein kinase receptor precursor putative expressed	-0.799714	5.2273	0.0734312	1
Bradi1g27750	PF00069 PF07714 PF06293 PTHR11295 KOG0663 AT5G63370.1 Protein kinase superfamily protein LOC_Os10g06560.1 cyclin-dependent kinase G-1 putative expressed	-5.01549	-1.25996	0.0735156	1
Bradi1g31480	PF02902 LOC_Os10g34880.1 ulp1 protease family C-terminal catalytic domain containing protein expressed	-5.46276	-0.941556	0.0735771	1
Bradi1g20020	PF00141 AT4G11290.1 Peroxidase superfamily protein LOC_Os07g44550.1 peroxidase precursor putative expressed	-1.75927	5.05592	0.0736576	1
Bradi5g22836	LOC_Os05g10560.1 expressed protein	-2.37837	-0.91493	0.0736918	1
Bradi1g67500	PF00010 PTHR23042 AT1G68810.1 basic helix-loop-helix (bHLH) DNA-binding superfamily protein LOC_Os03g15440.1 basic helix-loop-helix putative expressed	1.2638	-0.712259	0.0737453	1
Bradi2g25260	PF00089 PTHR22939 KOG1320 AT5G36950.1 DegP10 DegP protease 10 LOC_Os05g34460.1 OsDegp7 - Putative Deg protease homologue expressed	0.575891	4.13043	0.0738486	1
Bradi2g33200	PF03096 PTHR11034 KOG2931 AT5G11790.1 NDL2 N-MYC downregulated-like 2 LOC_Os05g10740.1 pollen-specific protein SF21 putative expressed	0.612059	4.24013	0.0738634	1
Bradi4g42040	PTHR11638 AT3G52490.1 Double Clp-N motif-containing P-loop nucleoside triphosphate hydrolases superfamily protein LOC_Os11g05820.1 transposon protein putative Mutator sub-class expressed	-4.09247	-1.81784	0.0739342	1
Bradi5g04830	PF04083 PF00561 PTHR11005 KOG2624 AT5G14180.1 MPL1 Myzus persicae-induced lipase 1 LOC_Os04g21160.1 triacylglycerol lipase 1 precursor putative expressed	-4.32104	-1.69744	0.0739372	1
Bradi2g55540	PTHR11389 AT1G08290.1 WIP3 WIP domain protein 3 LOC_Os01g63980.1 ZOS1-17 - C2H2 zinc finger protein expressed	-2.23052	-1.02008	0.0740976	1
Bradi2g40590	PF00141 1.11.1.7 K00430 AT5G66390.1 Peroxidase superfamily protein LOC_Os01g36240.1 peroxidase precursor putative expressed	0.921302	4.74089	0.07412	1
Bradi2g42607	PF00646 AT3G26922.1 F-box/RNI-like superfamily protein LOC_Os01g41280.1 OsFBD4 - F-box and FBD domain containing protein expressed	-1.61578	-0.00942582	0.0741677	1
Bradi1g05757	PF00033 PTHR19271 KOG4663 K02635 ATCG00720.1 photosynthetic electron transfer B LOC_Os04g16846.1 cytochrome b6 putative expressed	2.51439	-0.185982	0.0741902	1
Bradi1g18535	AT1G69630.1 F-box/RNI-like superfamily protein LOC_Os04g39070.1 OsFBX139 - F-box domain containing protein expressed	-0.927469	2.2035	0.0742667	1
Bradi4g33820	PF00249 PF00439 PTHR15398 AT3G57980.1 DNA-binding bromodomain-containing protein LOC_Os09g31454.1 MYB family transcription factor putative expressed	0.747351	2.35278	0.0743636	1
Bradi1g63600	PF02365 AT3G04070.1 anac047 NAC047 NAC domain containing protein 47 LOC_Os03g21060.1 No apical meristem protein putative expressed	-1.63241	1.63322	0.0743971	1
Bradi2g41900	PF00582 PF00069 PF07714 PTHR23258 KOG1187 AT5G12000.1 Protein kinase protein with adenine nucleotide alpha hydrolases-like domain LOC_Os01g39970.1 protein kinase domain containing protein putative expressed	1.15882	-0.00982209	0.0744242	1
Bradi3g22317	PF07732 PF00394 PF07731 PTHR11709 KOG1263 AT3G09220.1 LAC7 laccase 7 LOC_Os10g20610.1 laccase-15 precursor putative expressed	-4.4212	-1.64107	0.0745066	1
Bradi3g60320	PF03097 AT1G73390.1 Endosomal targeting BRO1-like domain-containing protein LOC_Os02g58160.1 expressed protein	-1.30563	0.420175	0.0745581	1
Bradi2g62040	PTHR19446 AT3G09510.1 Ribonuclease H-like superfamily protein LOC_Os11g25210.1 retrotransposon protein putative unclassified expressed	1.92128	-1.9499	0.074573	1
Bradi5g27440		-4.20354	-1.75789	0.0747113	1
Bradi1g12240	PF04204 PF00117 PF07722 PTHR11922 KOG3179 AT4G30550.1 Class I glutamine amidotransferase-like superfamily protein LOC_Os03g48060.1 class I glutamine amidotransferase putative expressed	-0.621195	4.74423	0.0747499	1
Bradi1g75310	PF00067 PTHR19383 KOG0158 AT2G26170.1 CYP711A1 MAX1 cytochrome P450 family 711 subfamily A polypeptide 1 LOC_Os01g50590.1 cytochrome P450 putative expressed	-5.49835	-0.933647	0.0747664	1
Bradi5g02912	PF00806 PTHR12537 KOG1488 AT2G29190.1 APUM2 PUM2 pumilio 2 LOC_Os04g12480.1 pumilio-family RNA binding repeat containing protein expressed	0.590181	3.54317	0.0747916	1
Bradi1g31100	AT2G38465.1 LOC_Os06g44190.1 expressed protein	-6.692	0.0136085	0.0748065	1
Bradi4g13777	PF00646 PTHR15081 AT4G37210.1 Tetratricopeptide repeat (TPR)-like superfamily protein LOC_Os07g03070.1 tetratricopeptide repeat containing protein putative expressed	0.775785	2.63757	0.0748299	1
Bradi2g14110	PF02115 PTHR10980 KOG3205 AT3G07880.1 SCN1 Immunoglobulin E-set superfamily protein LOC_Os01g68540.1 rho GDP-dissociation inhibitor 1 putative expressed	-0.566674	4.11237	0.0749185	1
Bradi2g43120	PF00005 PF01061 PF08370 PTHR19241 KOG0065 AT1G15520.1 ABCG40 ATABCG40 ATPDR12 PDR12 pleiotropic drug resistance 12 LOC_Os01g42380.1 pleiotropic drug resistance protein putative expressed	-3.26792	6.82414	0.0749362	1
Bradi5g25150		-2.5422	-0.798709	0.0749954	1
Bradi2g16750	PF03171 PTHR10209 KOG0143 AT1G78440.1 ATGA2OX1 GA2OX1 Arabidopsis thaliana gibberellin 2-oxidase 1 LOC_Os05g48700.1 gibberellin 2-beta-dioxygenase putative expressed	-4.2052	-1.75758	0.0750039	1
Bradi3g32787	AT2G45910.1 U-box domain-containing protein kinase family protein LOC_Os10g40490.1 U-box domain containing protein expressed	-1.21698	2.09736	0.0750544	1
Bradi5g16900	PF11837 PF00251 PF08244 KOG0228 3.2.1.26 K01193 AT1G62660.1 Glycosyl hydrolases family 32 protein LOC_Os04g45290.1 glycosyl hydrolases putative expressed	-0.654165	4.99892	0.0750644	1
Bradi1g23110	PF00201 PTHR11926 KOG1192 AT3G16520.3 UGT88A1 UDP-glucosyl transferase 88A1 LOC_Os07g32620.1 anthocyanidin 5 3-O-glucosyltransferase putative expressed	-0.929433	3.87798	0.0751034	1
Bradi3g39610	PF01535 PTHR10483 AT2G45350.1 CRR4 Pentatricopeptide repeat (PPR) superfamily protein LOC_Os08g39130.1 pentatricopeptide putative expressed	-1.91792	-0.558934	0.0752804	1
Bradi3g08620	AT5G56550.1 ATOXS3 OXS3 oxidative stress 3 LOC_Os02g13370.1 expressed protein	-2.12474	1.64063	0.0753729	1
Bradi1g01180	PF00004 PF07724 PF07728 PF10431 PTHR11638 AT1G74310.1 ATHSP101 HOT1 HSP101 heat shock protein 101 LOC_Os02g33420.1 ATPase AAA family protein expressed	-2.37741	-0.915258	0.0754198	1
Bradi2g50290	PF00004 PF05496 PTHR23074 KOG0738 AT2G34560.2 P-loop containing nucleoside triphosphate hydrolases superfamily protein LOC_Os01g55260.1 AAA-type ATPase family protein putative expressed	-0.574621	5.54096	0.0754896	1
Bradi3g59910	PF05183 PTHR23079 KOG0988 AT1G14790.1 ATRDRP1 RDR1 RNA-dependent RNA polymerase 1 LOC_Os02g50330.1 RNA-dependent RNA polymerase putative expressed	-0.893318	3.70961	0.0755502	1
Bradi5g12540	PF08263 PF00560 PF00069 PF07714 PTHR23258 KOG1187 AT1G48480.1 RKL1 receptor-like kinase 1 LOC_Os04g38910.1 atypical receptor-like kinase MARK putative expressed	-0.923008	2.0248	0.0757419	1
Bradi5g13027	LOC_Os03g21660.1 transposon protein putative unclassified expressed	-1.99189	-0.498115	0.0758327	1
Bradi2g11930	LOC_Os01g21240.1 MLA6 protein putative expressed	-1.24425	0.952114	0.0758694	1
Bradi3g53797	PF00097 PTHR22764 AT2G18650.1 MEE16 RING/U-box superfamily protein LOC_Os02g54830.1 RING-H2 finger protein putative expressed	1.85394	-1.29601	0.0759063	1
Bradi5g16797	PF05686 PTHR12203 KOG2458 AT5G23850.1 Arabidopsis thaliana protein of unknown function (DUF821) LOC_Os04g45140.1 DTA2 putative expressed	-0.61645	4.38197	0.0760501	1
Bradi4g26570	PTHR22763 AT3G19950.1 RING/U-box superfamily protein LOC_Os12g04660.1 zinc finger C3HC4 type domain containing protein expressed	3.05755	-2.3437	0.0760884	1
Bradi2g15230	AT5G66440.1 LOC_Os05g50470.1 expressed protein	1.28549	-0.508161	0.0760936	1
Bradi4g10150	PF00931 PTHR23155 AT3G14470.1 NB-ARC domain-containing disease resistance protein LOC_Os11g45180.1 NBS-LRR disease resistance protein putative expressed	-1.07876	2.16821	0.0761089	1
Bradi2g41750	PF00067 PTHR19383 KOG0156 AT2G45550.1 CYP76C4 cytochrome P450 family 76 subfamily C polypeptide 4 LOC_Os12g09500.1 cytochrome P450 putative expressed	-5.34336	-1.05431	0.0761505	1
Bradi2g60070	PF03171 PTHR10209 KOG0143 AT3G21420.1 2-oxoglutarate (2OG) and Fe(II)-dependent oxygenase superfamily protein LOC_Os01g70930.1 leucoanthocyanidin dioxygenase putative expressed	0.908305	3.58781	0.0763247	1
Bradi2g27930	PF04043 PF01095 AT4G02330.1 ATPMEPCRB Plant invertase/pectin methylesterase inhibitor superfamily LOC_Os05g29790.1 pectinesterase putative expressed	0.713358	2.74084	0.0764133	1
Bradi5g26380	LOC_Os01g66230.1 csAtPR5 putative expressed	-4.14251	-1.78894	0.0764322	1
Bradi3g08690	PF00083 PF07690 PTHR11600 KOG0254 AT4G35300.1 TMT2 tonoplast monosaccharide transporter2 LOC_Os02g13560.2 transporter family protein putative expressed	-0.834691	5.16437	0.0764619	1
Bradi4g30670	LOC_Os09g25690.1 retrotransposon protein putative unclassified expressed	-4.59997	-1.535	0.0765378	1
Bradi5g27390	AT1G21830.1 LOC_Os04g59420.2 expressed protein	0.909278	0.695792	0.0766115	1
Bradi4g30360	PF03106 AT1G80840.1 ATWRKY40 WRKY40 WRKY DNA-binding protein 40 LOC_Os09g25060.1 WRKY76 expressed	-2.10132	5.83802	0.0766339	1
Bradi2g44200	PF00067 PTHR19383 KOG0157 AT3G14690.1 CYP72A15 cytochrome P450 family 72 subfamily A polypeptide 15 LOC_Os01g43750.1 cytochrome P450 72A1 putative expressed	-3.43518	3.25908	0.0766449	1
Bradi1g20390	PF00023 PF00069 PF07714 PTHR23257 KOG0192 AT1G14000.1 VIK VH1-interacting kinase LOC_Os07g43900.1 protein kinase domain containing protein expressed	-0.494421	5.6888	0.076645	1
Bradi2g08870	LOC_Os01g04040.1 BBTI11 - Bowman-Birk type bran trypsin inhibitor precursor putative expressed	0.986044	1.0717	0.0768374	1
Bradi3g16000	PF00931 AT3G14460.1 LRR and NB-ARC domains-containing disease resistance protein LOC_Os10g04570.1 expressed protein	-4.33077	-1.69578	0.0769117	1
Bradi2g51210	PF04145 PTHR12483 KOG3386 AT2G26975.1 Ctr copper transporter family LOC_Os01g56420.1 ctr copper transporter family protein putative expressed	-1.30509	0.880688	0.0769368	1
Bradi1g47277	PF00664 PF00005 PTHR19242 KOG0054 AT2G07680.1 ATMRP11 MRP11 multidrug resistance-associated protein 11 LOC_Os06g08560.1 multidrug resistance-associated protein 11 putative expressed	0.508587	6.21142	0.0769991	1
Bradi3g55810	PF01269 PF08704 PTHR10335 KOG1596 2.1.1.- K14563 AT4G25630.1 ATFIB2 FIB2 fibrillarin 2 LOC_Os02g57590.1 rRNA 2-O-methyltransferase fibrillarin 2 putative expressed	0.505329	5.92522	0.0771992	1
Bradi1g42570		-1.94306	-0.542428	0.0772038	1
Bradi1g49070	AT2G33990.1 iqd9 IQ-domain 9 LOC_Os06g06160.2 IQ calmodulin-binding motif domain containing protein expressed	-0.541552	5.47735	0.077247	1
Bradi3g31720	PF02798 PF00043 PTHR11260 KOG0406 AT1G10360.1 ATGSTU18 GST29 GSTU18 glutathione S-transferase TAU 18 LOC_Os10g38640.1 glutathione S-transferase putative expressed	-4.86869	5.6581	0.0776343	1
Bradi4g09170	PF03514 AT2G37650.1 GRAS family transcription factor LOC_Os11g47870.1 GRAS family transcription factor domain containing protein expressed	-4.62434	-1.51255	0.0777933	1
Bradi4g03083	AT1G49610.1 F-box family protein LOC_Os07g18560.1 OsFBLD6 - F-box LRR and FBD domain containing protein expressed	2.03381	-1.98588	0.0778382	1
Bradi3g21550	PF00450 PTHR11802 KOG1282 AT1G73300.1 scpl2 serine carboxypeptidase-like 2 LOC_Os10g01134.1 OsSCP46 - Putative Serine Carboxypeptidase homologue expressed	-1.55217	5.22991	0.0778584	1
Bradi4g14500	PF00201 PTHR11926 KOG1192 2.4.1.218 K08237 AT4G01070.1 GT72B1 UGT72B1 UDP-Glycosyltransferase superfamily protein LOC_Os11g38650.1 UDP-glucoronosyl/UDP-glucosyl transferase putative expressed	-0.627653	4.58567	0.0778665	1
Bradi1g72330	PF02362 AT3G19184.1 AP2/B3-like transcriptional factor family protein LOC_Os03g08620.1 B3 DNA binding domain containing protein expressed	-1.1732	1.21084	0.077945	1
Bradi1g07247	PF03790 PF03791 PF03789 PF05920 PF00046 PTHR11850 KOG0773 AT4G08150.1 BP BP1 KNAT1 KNOTTED-like from Arabidopsis thaliana LOC_Os03g56110.1 homeobox protein knotted-1 putative expressed	1.59383	-0.98671	0.0779871	1
Bradi4g01080	PF03715 PTHR12687 KOG2256 AT3G55510.1 RBL Noc2p family LOC_Os12g06610.1 nucleolar complex protein 2 putative expressed	0.507365	5.3544	0.0780506	1
Bradi3g54230	PF05060 PTHR12871 KOG2791 2.4.1.143 K00736 AT2G05320.1 beta-1 2-N-acetylglucosaminyltransferase II LOC_Os02g55470.1 alpha-1 6-mannosyl-glycoprotein 2-beta-N-acetylglucosaminyltransferase putative expressed	0.629046	3.80787	0.0781924	1
Bradi3g45750	AT1G58070.1 LOC_Os02g34870.1 expressed protein	-1.4572	-0.140639	0.0783983	1
Bradi1g59537	PF00141 AT4G11290.1 Peroxidase superfamily protein LOC_Os07g01400.1 peroxidase precursor putative expressed	1.77192	-1.34169	0.078433	1
Bradi1g65870	PF04406 PTHR10848 KOG2795 K10878 AT5G02820.1 BIN5 RHL2 Spo11/DNA topoisomerase VI subunit A protein LOC_Os03g17610.1 OsTOP6A3 - Topoisomerase 6 subunit A homolog 3 expressed	0.794287	1.79847	0.0784697	1
Bradi3g16500	PF02362 AT1G13260.1 EDF4 RAV1 related to ABI3/VP1 1 LOC_Os08g06120.1 B3 DNA binding domain containing protein expressed	-4.33576	-1.69498	0.0786298	1
Bradi1g70830	PF00651 PF03000 AT2G14820.1 NPY2 Phototropic-responsive NPH3 family protein LOC_Os03g10800.1 BTBN4 - Bric-a-Brac Tramtrack Broad Complex BTB domain with non-phototropic hypocotyl 3 NPH3 domain expressed	0.516354	4.92639	0.0786711	1
Bradi2g43720	PF00270 PF00271 PTHR10967 KOG0340 AT5G63630.1 P-loop containing nucleoside triphosphate hydrolases superfamily protein LOC_Os01g43120.1 DEAD/DEAH box helicase putative expressed	0.450001	4.84813	0.0786878	1
Bradi1g69571	PF05042 AT2G33380.1 CLO-3 RD20 Caleosin-related family protein LOC_Os03g12230.1 caleosin related protein putative expressed	-0.916703	5.44954	0.0787111	1
Bradi4g13697	PF03254 AT2G03220.1 ATFT1 ATFUT1 FT1 MUR2 fucosyltransferase 1 LOC_Os06g10980.1 xyloglucan fucosyltransferase putative expressed	-4.42931	-1.63979	0.0787114	1
Bradi4g07520	PF02893 AT5G13200.1 GRAM domain family protein LOC_Os12g29400.1 GRAM domain containing protein expressed	-2.11026	4.20415	0.0787373	1
Bradi5g19650	PF04570 AT5G47060.1 Protein of unknown function (DUF581) LOC_Os04g49670.1 DUF581 domain containing protein expressed	1.03394	1.18624	0.0787406	1
Bradi2g48530	PF00560 PF07714 PTHR23258 AT2G19210.1 Leucine-rich repeat transmembrane protein kinase protein LOC_Os05g44940.1 protein kinase domain containing protein expressed	-4.99067	-1.27991	0.0788412	1
Bradi5g07820		1.94854	-2.09458	0.0789122	1
Bradi5g03890	PF00067 PTHR19383 KOG0157 AT1G12740.1 CYP87A2 cytochrome P450 family 87 subfamily A polypeptide 2 LOC_Os04g48200.1 cytochrome P450 putative expressed	-2.94748	-0.489544	0.0789138	1
Bradi2g10930	AT1G43770.2 RING/FYVE/PHD zinc finger superfamily protein LOC_Os12g06440.1 expressed protein	2.1457	-2.02136	0.0789773	1
Bradi3g47110	PF00221 KOG0222 4.3.1.24 K10775 AT2G37040.1 ATPAL1 PAL1 PHE ammonia lyase 1 LOC_Os02g41680.1 phenylalanine ammonia-lyase putative expressed	2.60878	-1.85283	0.079164	1
Bradi5g13260	PF00232 PTHR10353 KOG0626 3.2.1.21 K01188 AT5G44640.1 BGLU13 beta glucosidase 13 LOC_Os04g39880.1 Os4bglu12 - beta-glucosidase exo-beta-glucanase expressed	-4.16172	-1.78523	0.0791879	1
Bradi3g28590	PF00931 PTHR23155 KOG4658 AT3G14470.1 NB-ARC domain-containing disease resistance protein LOC_Os10g33440.2 NB-ARC domain containing protein expressed	-1.4005	1.50766	0.0792188	1
Bradi1g16800		-2.20616	-1.03766	0.0792237	1
Bradi2g36350	PF05116 PF08282 PF08472 PTHR12526 AT2G35840.1 Sucrose-6F-phosphate phosphohydrolase family protein LOC_Os05g05270.1 sucrose-phosphatase putative expressed	-0.721471	3.84049	0.0794027	1
Bradi3g11430	PF00155 PF01212 PF00266 PTHR11751 KOG0259 AT2G20610.1 ALF1 HLS3 RTY RTY1 SUR1 Tyrosine transaminase family protein LOC_Os02g20360.1 tyrosine aminotransferase putative expressed	0.718583	6.28087	0.0795226	1
Bradi1g76630	PF02469 AT2G45470.1 AGP8 FLA8 FASCICLIN-like arabinogalactan protein 8 LOC_Os03g03600.1 fasciclin-like arabinogalactan protein putative expressed	-0.574012	4.47606	0.0795729	1
Bradi4g22656		-5.21912	3.67499	0.0796647	1
Bradi1g12370	PF02458 AT5G48930.1 HCT hydroxycinnamoyl-CoA shikimate/quinate hydroxycinnamoyl transferase LOC_Os03g47860.1 transferase family protein putative expressed	2.3758	-2.21203	0.0796651	1
Bradi2g15500	PF03595 AT4G27970.1 SLAH2 SLAC1 homologue 2 LOC_Os01g43460.2 C4-dicarboxylate transporter/malic acid transport protein expressed	-2.46164	-0.85133	0.0797436	1
Bradi5g17970	PF00098 PTHR23002 AT5G52380.1 VASCULAR-RELATED NAC-DOMAIN 6 LOC_Os04g46920.1 zinc knuckle domain containing protein expressed	0.639602	3.06683	0.0797974	1
Bradi5g02770	PF00083 PF07690 PTHR11600 KOG0252 AT2G32830.1 PHT1;5 PHT5 phosphate transporter 1;5 LOC_Os04g10750.4 inorganic phosphate transporter putative expressed	-4.32086	-1.69748	0.0798659	1
Bradi2g49080	PF00201 PTHR11926 KOG1192 AT3G16520.3 UGT88A1 UDP-glucosyl transferase 88A1 LOC_Os05g45110.1 anthocyanidin 5 3-O-glucosyltransferase putative expressed	-3.38884	1.58514	0.0799085	1
Bradi1g17130	PF00067 PTHR19383 KOG0156 AT1G64950.1 CYP89A5 cytochrome P450 family 89 subfamily A polypeptide 5 LOC_Os02g01890.1 cytochrome P450 putative expressed	-1.25738	1.18836	0.0799364	1
Bradi5g20580	PF08381 PTHR22870:SF25 AT2G35600.1 ATBRXL1 BRXL1 BREVIS RADIX-like 1 LOC_Os02g47230.1 Disease resistance/zinc finger/chromosome condensation-like region protein putative expressed	-1.12943	0.725762	0.0799509	1
Bradi3g36750	PF03099 PTHR12561 AT3G29010.1 Biotin/lipoate A/B protein ligase family LOC_Os08g33810.1 lipoate protein ligase putative expressed	0.854597	1.40101	0.080047	1
Bradi3g56670	PF00654 PF00571 PTHR11689 KOG0475 AT1G55620.2 ATCLC-F CLC-F CLCF chloride channel F LOC_Os02g48880.1 chloride transporter chloride channel family putative expressed	0.61481	4.5521	0.0801448	1
Bradi3g29890	PF03715 PTHR12687 KOG2256 AT2G18220.1 Noc2p family LOC_Os10g35280.1 nucleolar complex protein 2 putative expressed	0.450301	5.54174	0.0802644	1
Bradi3g30277	KOG0978 AT1G63300.1 Myosin heavy chain-related protein LOC_Os10g36060.1 protein transport protein-related putative expressed	-0.529048	6.86352	0.0802829	1
Bradi4g44336	PF00150 AT5G01930.1 Glycosyl hydrolase superfamily protein LOC_Os12g02520.1 OsMan09 - Endo-Beta-Mannanase expressed	-1.04573	3.18135	0.0803458	1
Bradi2g47400	PF00664 PF00005 PF09818 PTHR19242 KOG0055 K05658 AT2G47000.1 ABCB4 ATPGP4 MDR4 PGP4 ATP binding cassette subfamily B4 LOC_Os01g50160.1 MDR-like ABC transporter putative expressed	-2.3464	7.03883	0.0803915	1
Bradi4g11950	AT5G45500.1 RNI-like superfamily protein LOC_Os11g42100.1 Leucine Rich Repeat family protein expressed	-4.32805	-1.69635	0.0804971	1
novel_gene_55		1.57574	-0.900291	0.0805158	1
Bradi5g12570	PF01988 KOG4473 AT2G01770.1 ATVIT1 VIT1 vacuolar iron transporter 1 LOC_Os04g38940.1 integral membrane protein putative expressed	0.530628	4.47051	0.0805685	1
Bradi2g62096	PF00646 LOC_Os09g39190.2 OsFBO22 - F-box and other domain containing protein expressed	-4.3077	-1.69971	0.0808587	1
Bradi1g63690	PF00249 AT3G04030.3 Homeodomain-like superfamily protein LOC_Os03g20900.1 Myb transcription factor putative expressed	-0.6347	3.96277	0.0809485	1
Bradi1g76950	PTHR10992:SF2 AT2G40095.1 Alpha/beta hydrolase related protein LOC_Os03g03200.2 hydrolase alpha/beta fold family protein putative expressed	-1.43129	3.5945	0.0809773	1
Bradi3g33840	AT2G44600.1 LOC_Os10g41800.1 expressed protein	1.55238	-1.43485	0.0811249	1
Bradi2g46500	PF11145 AT4G21700.1 Protein of unknown function (DUF2921) LOC_Os01g48620.1 expressed protein	-0.775779	6.54501	0.081302	1
Bradi1g66740	PF02005 PTHR10631 KOG1253 2.1.1.32 K00555 AT5G15810.1 N2 N2-dimethylguanosine tRNA methyltransferase LOC_Os03g57280.1 N-dimethylguanosine tRNA methyltransferase putative expressed	0.57681	4.10886	0.0814384	1
Bradi2g59620	PF02705 AT4G13420.1 ATHAK5 HAK5 high affinity K+ transporter 5 LOC_Os01g70490.1 potassium transporter putative expressed	-1.26723	1.19705	0.0815555	1
Bradi3g22560	PF00067 PTHR19383 KOG0156 AT2G45560.1 CYP76C1 cytochrome P450 family 76 subfamily C polypeptide 1 LOC_Os10g08319.1 cytochrome P450 putative expressed	0.872162	0.760771	0.08162	1
Bradi5g16787	PF00403 PTHR22814 AT5G23760.1 Copper transport protein family LOC_Os04g45130.1 heavy-metal-associated domain-containing protein putative expressed	-1.25892	0.551158	0.0816789	1
Bradi1g61690	PF07714 PF00069 PTHR23258 KOG1187 AT1G61590.1 Protein kinase superfamily protein LOC_Os03g24930.1 tyrosine protein kinase domain containing protein putative expressed	-0.77279	3.33394	0.0816877	1
novel_gene_428		-1.98038	-0.508822	0.0817887	1
Bradi5g03710	PF00743 PTHR23023 KOG1399 AT1G19250.1 FMO1 flavin-dependent monooxygenase 1 LOC_Os04g14690.1 flavin-containing monooxygenase family protein putative expressed	-4.08469	-1.81942	0.08187	1
Bradi1g33950	AT5G24890.1 LOC_Os09g32330.1 expressed protein	1.13447	0.954644	0.0818759	1
Bradi4g04500		-4.0284	-1.84981	0.0819943	1
Bradi1g73935	PF01553 AT2G38110.1 ATGPAT6 GPAT6 glycerol-3-phosphate acyltransferase 6 LOC_Os10g27330.1 glycerol-3-phosphate acyltransferase putative expressed	-0.823829	3.77873	0.0820653	1
Bradi4g34400	PF08240 PF00107 PTHR11695 KOG1198 AT4G13010.1 Oxidoreductase zinc-binding dehydrogenase family protein LOC_Os09g32570.1 alcohol dehydrogenase GroES-like domain containing protein expressed	-1.827	-0.627771	0.0820934	1
Bradi1g76250	PF03087 AT1G76240.1 Arabidopsis protein of unknown function (DUF241) LOC_Os03g04040.1 expressed protein	-4.42995	-1.63971	0.0821542	1
Bradi4g21930	PF02458 AT5G17540.1 HXXXD-type acyl-transferase family protein LOC_Os03g45740.1 transferase family protein putative expressed	-4.58955	-1.55576	0.0821929	1
Bradi3g07960	PF00314 AT4G11650.1 ATOSM34 OSM34 osmotin 34 LOC_Os12g43430.1 thaumatin putative expressed	-0.994758	2.77931	0.0822238	1
Bradi1g64050	PF05678 AT3G56710.1 SIB1 sigma factor binding protein 1 LOC_Os03g20330.1 VQ domain containing protein putative expressed	-1.46434	1.57184	0.0822312	1
Bradi5g13350	PF02727 PF02728 PF01179 PTHR10638 KOG1186 1.4.3.21 K00276 AT2G42490.1 Copper amine oxidase family protein LOC_Os04g40040.1 copper methylamine oxidase precursor putative expressed	-0.539931	6.75674	0.0823469	1
Bradi4g36974	PF02519 AT5G27780.1 SAUR-like auxin-responsive protein family LOC_Os09g37480.1 OsSAUR53 - Auxin-responsive SAUR gene family member expressed	1.46739	-0.835921	0.0823933	1
Bradi1g03207	PF00150 AT5G66460.1 Glycosyl hydrolase superfamily protein LOC_Os03g61280.2 OsMan05 - Endo-Beta-Mannanase expressed	-2.67807	0.919577	0.0824026	1
Bradi2g49580	PTHR10209 KOG0143 AT1G79760.1 DTA4 downstream target of AGL15-4 LOC_Os01g54090.1 expressed protein	-2.56811	-0.781758	0.0825233	1
Bradi2g62240		2.22213	-2.17205	0.0825617	1
Bradi2g41470	PF12023 AT5G11970.1 Protein of unknown function (DUF3511) LOC_Os01g38660.1 expressed protein	-1.1321	1.51468	0.0826074	1
Bradi2g57027	PF03171 PTHR10209 KOG0143 AT4G25420.1 AT2301 ATGA20OX1 GA20OX1 GA5 2-oxoglutarate (2OG) and Fe(II)-dependent oxygenase superfamily protein LOC_Os01g66100.1 gibberellin 20 oxidase 2 putative expressed	1.31315	-0.277346	0.0827679	1
Bradi1g68800	PF00249 PTHR10641 AT3G55730.1 AtMYB109 MYB109 myb domain protein 109 LOC_Os03g13310.1 MYB family transcription factor putative expressed	2.39515	-2.21363	0.0828232	1
Bradi1g29550	PF03737 K02553 AT5G16450.1 Ribonuclease E inhibitor RraA/Dimethylmenaquinone methyltransferase LOC_Os02g52430.1 regulator of ribonuclease putative expressed	-0.498064	5.262	0.0829066	1
Bradi2g12550	PF01398 PTHR12947 KOG2880 3.1.2.15 K11866 AT4G16144.1 AMSH3 associated molecule with the SH3 domain of STAM 3 LOC_Os01g23640.1 mov34/MPN/PAD-1 family protein expressed	-0.452184	5.67112	0.0829478	1
Bradi4g40570	PF01490 PTHR22950 KOG1303 AT1G58360.1 AAP1 NAT2 amino acid permease 1 LOC_Os12g09300.1 amino acid transporter putative expressed	0.632086	4.03113	0.0829914	1
Bradi4g12240	PF06624 PTHR15601 KOG3491 AT1G27330.1 Ribosome associated membrane protein RAMP4 LOC_Os11g41875.2 membrane protein putative expressed	-0.533715	6.41383	0.0830347	1
Bradi4g45330	PF06203 AT5G41380.1 CCT motif family protein LOC_Os12g16160.1 CCT motif family protein expressed	-2.54933	-0.787493	0.0830654	1
Bradi3g55020	AT2G02230.1 AtPP2-B1 PP2-B1 phloem protein 2-B1 LOC_Os02g56840.1 OsFBX70 - F-box domain containing protein expressed	-0.692584	3.75468	0.0832777	1
Bradi5g19950	PF00010 AT1G72210.1 basic helix-loop-helix (bHLH) DNA-binding superfamily protein LOC_Os02g46560.1 helix-loop-helix DNA-binding protein putative expressed	-4.207	-1.75713	0.0833149	1
Bradi3g35700	PF05762 PF00092 PTHR10166 AT5G60710.1 Zinc finger (C3HC4-type RING finger) family protein LOC_Os03g28990.1 zinc finger family protein putative expressed	-1.68972	8.08121	0.0834326	1
Bradi2g03900	PF08263 PF00560 PTHR23258 KOG0617 AT5G20480.1 EFR EF-TU receptor LOC_Os01g06870.1 resistance protein SlVe1 precursor putative expressed	-1.07849	1.12596	0.0834412	1
Bradi1g73817	PF09366 AT5G39530.1 Protein of unknown function (DUF1997) LOC_Os03g07200.2 expressed protein	-1.13656	2.62698	0.0835728	1
Bradi4g12370	PF00135 PF07859 PTHR23024 KOG1515 AT5G06570.1 alpha/beta-Hydrolases superfamily protein LOC_Os07g06840.1 gibberellin receptor GID1L2 putative expressed	-3.90964	0.313349	0.083628	1
Bradi1g74420	PF00916 PF01740 PTHR11814 KOG0236 AT3G51895.1 AST12 SULTR3;1 sulfate transporter 3;1 LOC_Os03g06520.1 sulfate transporter putative expressed	-0.863296	6.36582	0.0837702	1
Bradi5g27330	PF08263 PTHR23258 AT5G53890.1 AtPSKR2 PSKR2 phytosylfokine-alpha receptor 2 LOC_Os07g01710.1 phytosulfokine receptor precursor putative expressed	-1.41095	0.684791	0.0838148	1
Bradi4g42140	PTHR13123 AT2G36090.1 F-box family protein LOC_Os11g05660.1 OsFBX396 - F-box domain containing protein expressed	-4.54926	-1.56211	0.0839153	1
Bradi1g77490	PF00646 LOC_Os03g46510.1 OsFBX103 - F-box domain containing protein expressed	-3.4021	-0.0884141	0.0839299	1
Bradi2g33100	PF03168 AT1G17620.1 Late embryogenesis abundant (LEA) hydroxyproline-rich glycoprotein family LOC_Os05g11010.1 harpin-induced protein 1 domain containing protein expressed	-0.99991	4.39425	0.0840062	1
Bradi3g32760	PF00106 PF08659 PF01370 PTHR19410 KOG1208 AT4G11410.1 NAD(P)-binding Rossmann-fold superfamily protein LOC_Os10g40020.1 oxidoreductase short chain dehydrogenase/reductase family domain containing family expressed	-0.87094	2.99456	0.0840069	1
Bradi3g60756	PF00083 PF07690 PTHR11600 KOG0254 AT3G51490.2 TMT3 tonoplast monosaccharide transporter3 LOC_Os11g28610.1 transporter family protein putative expressed	-1.71816	0.78518	0.0840865	1
Bradi3g52030	KOG1100 AT1G32740.1 SBP (S-ribonuclease binding protein) family protein LOC_Os02g46220.1 expressed protein	-0.951004	1.90436	0.0840943	1
Bradi3g58650	PF04674 AT4G08950.1 EXO Phosphate-responsive 1 family protein LOC_Os02g51970.1 phosphate-induced protein 1 conserved region domain containing protein expressed	1.46631	0.756826	0.0841368	1
Bradi2g49810	PF00854 PTHR11654 AT1G27040.1 Major facilitator superfamily protein LOC_Os01g54515.1 peptide transporter PTR2 putative expressed	-2.42133	-0.882571	0.0842003	1
Bradi5g09702	PF00421 ATCG00680.1 photosystem II reaction center protein B LOC_Os06g39708.1 photosystem II P680 chlorophyll A apoprotein putative expressed	2.3905	-2.21325	0.0842026	1
Bradi1g67720	AT4G11000.1 Ankyrin repeat family protein LOC_Os03g15080.1 expressed protein	-4.42343	-1.64076	0.0844495	1
Bradi3g52580	PF01535 PF03161 PTHR10483 AT2G15820.1 OTP51 endonucleases LOC_Os02g47360.1 PPR repeat domain containing protein putative expressed	0.552618	3.88435	0.084562	1
Bradi1g31920	PF00646 AT5G07610.1 F-box family protein LOC_Os07g35050.1 OsFBX237 - F-box domain containing protein expressed	-1.49257	2.24283	0.0845677	1
Bradi5g03654	PF00078 PTHR19446	-1.09328	0.818901	0.0846684	1
Bradi5g14260	AT1G05710.1 basic helix-loop-helix (bHLH) DNA-binding superfamily protein LOC_Os04g41570.3 ethylene-responsive protein related putative expressed	0.694853	3.9809	0.0847267	1
Bradi4g41250		-0.856015	2.59006	0.0847297	1
Bradi2g46540	PTHR22814 KOG1603 AT3G05920.1 Heavy metal transport/detoxification superfamily protein LOC_Os01g48710.1 heavy metal-associated domain containing protein expressed	-1.43236	3.47778	0.0847463	1
Bradi4g04987	PF01397 PF03936 AT1G70080.1 Terpenoid cyclases/Protein prenyltransferases superfamily protein LOC_Os04g27190.1 terpene synthase putative expressed	-1.17551	4.3706	0.0848667	1
novel_gene_258		-1.33126	1.35682	0.0848714	1
Bradi4g24490	PF00083 PF07690 PF06609 PTHR11600 AT4G36670.1 Major facilitator superfamily protein LOC_Os10g21590.2 transporter family protein putative expressed	-1.36859	0.940191	0.0848892	1
Bradi4g04420	PF00955 PTHR11453 AT3G62270.1 HCO3- transporter family LOC_Os12g37840.1 boron transporter protein putative expressed	0.494237	5.91883	0.0848965	1
Bradi3g16650	AT2G35736.1 LOC_Os08g05970.1 expressed protein	-8.84595	5.10164	0.084927	1
Bradi5g09260	AT3G52770.1 ZPR3 protein binding LOC_Os04g33560.1 expressed protein	1.05314	-0.0962873	0.0849761	1
Bradi4g27627	PF09696 KOG4487 K11270 AT5G52220.1 LOC_Os09g12780.1 expressed protein	-1.46785	0.136827	0.0850479	1
Bradi5g23650	PF00888 PF10557 PTHR11932 KOG2166 AT1G26830.1 ATCUL3 ATCUL3A CUL3 CUL3A cullin 3 LOC_Os04g55030.1 cullin putative expressed	-4.0274	-1.85001	0.0850536	1
Bradi5g18927	PF03016 PTHR11062 KOG1021 AT5G62220.1 ATGT18 GT18 glycosyltransferase 18 LOC_Os06g23420.2 exostosin family domain containing protein expressed	-2.45553	-0.862502	0.0851117	1
Bradi2g04637	PF00462 PTHR10293 KOG1752 AT3G15660.1 ATGRX4 GRX4 glutaredoxin 4 LOC_Os01g34620.6 OsGrx_S15.1 - glutaredoxin subgroup II expressed	-2.28497	-0.982952	0.0851128	1
Bradi2g17020	LOC_Os10g12200.1 OsFBX380 - F-box domain containing protein expressed	-4.08646	-1.81902	0.0851338	1
Bradi2g47420	PF00201 PTHR11926 KOG1192 AT3G16520.3 UGT88A1 UDP-glucosyl transferase 88A1 LOC_Os01g50200.1 UDP-glucoronosyl and UDP-glucosyl transferase domain containing protein expressed	-3.63369	3.91415	0.0852221	1
Bradi2g56557	PF00464 PF01212 PTHR11680 KOG2467 2.1.2.1 K00600 AT1G36370.1 SHM7 serine hydroxymethyltransferase 7 LOC_Os01g65410.1 serine hydroxymethyltransferase mitochondrial precursor putative expressed	-0.576858	8.64128	0.0854057	1
Bradi3g23030	AT2G41610.1 LOC_Os10g12750.1 expressed protein	-1.11674	1.06082	0.0854267	1
Bradi1g10890	PF00232 PTHR10353 KOG0626 AT3G18080.1 BGLU44 B-S glucosidase 44 LOC_Os03g49600.1 Os3bglu7 - beta-glucosidase exo-beta-glucanse expressed	-1.81002	-0.641087	0.0854389	1
Bradi3g42170	PF00566 PTHR22957 KOG2197 AT5G41940.1 Ypt/Rab-GAP domain of gyp1p superfamily protein LOC_Os08g43380.1 TBC domain containing protein expressed	0.455826	5.67861	0.0855527	1
Bradi2g07420	PF00153 PTHR11896 KOG0762 K03454 AT1G79900.1 ATMBAC2 BAC2 Mitochondrial substrate carrier family protein LOC_Os01g12520.1 mitochondrial carrier protein putative expressed	-2.67271	0.0730803	0.0857076	1
Bradi3g33130	PF03330 PF01357 AT1G65680.1 ATEXPB2 ATHEXP BETA 1.4 EXPB2 expansin B2 LOC_Os10g40710.1 expansin precursor putative expressed	-2.41599	4.33116	0.0857768	1
Bradi3g05500	PF00249 AT1G79430.2 APL WDY Homeodomain-like superfamily protein LOC_Os02g07770.1 Myb transcription factor putative expressed	-1.13722	1.17949	0.0857906	1
Bradi5g24000	PF00657 AT5G03610.1 GDSL-like Lipase/Acylhydrolase superfamily protein LOC_Os04g55660.1 GDSL-like lipase/acylhydrolase putative expressed	-4.44592	-1.61735	0.0858183	1
Bradi2g21160	PF04578 AT5G45530.1 Protein of unknown function (DUF594) LOC_Os10g20770.1 expressed protein	-4.51797	-1.58634	0.0858921	1
Bradi1g70310	LOC_Os07g03070.1 tetratricopeptide repeat containing protein putative expressed	-1.07058	1.66938	0.0858987	1
Bradi1g42940	PF01985 AT4G13070.1 RNA-binding CRS1 / YhbY (CRM) domain protein LOC_Os06g20030.1 chloroplastic group IIA intron splicing facilitator CRS1 chloroplast precursor putative expressed	0.757891	1.88237	0.0859759	1
Bradi1g05740	PF00421 K02704 ATCG00680.1 photosystem II reaction center protein B LOC_Os06g39708.1 photosystem II P680 chlorophyll A apoprotein putative expressed	1.9584	2.99191	0.086015	1
Bradi3g60220	PTHR10641 AT3G49690.1 ATMYB84 MYB84 RAX3 myb domain protein 84 LOC_Os02g54520.1 MYB family transcription factor putative expressed	-1.53559	0.616056	0.0860151	1
Bradi4g23840	PF00917 PF00651 PTHR23230 AT5G19000.1 ATBPM1 BPM1 BTB-POZ and MATH domain 1 LOC_Os02g20590.1 MBTB1 - Bric-a-Brac Tramtrack Broad Complex BTB domain with Meprin and TRAF Homology MATH domain expressed	0.851576	1.30775	0.086096	1
Bradi3g28190	PF05762 PF00092 PTHR10166 AT5G60710.1 Zinc finger (C3HC4-type RING finger) family protein LOC_Os10g32760.1 zinc finger family protein putative expressed	-4.26066	-1.72775	0.086134	1
Bradi1g14900	PF00067 PTHR19383 KOG0156 AT4G37320.1 CYP81D5 cytochrome P450 family 81 subfamily D polypeptide 5 LOC_Os03g55240.1 cytochrome P450 putative expressed	-1.26647	6.61136	0.0861917	1
Bradi2g45370	PF00534 PTHR12526 AT4G19460.1 UDP-Glycosyltransferase superfamily protein LOC_Os01g46430.1 glycosyl transferase group 1 domain containing protein expressed	1.574	-1.15021	0.0862181	1
Bradi2g47490	PF00069 PF07714 PTHR22986 KOG0198 AT4G26890.1 MAPKKK16 mitogen-activated protein kinase kinase kinase 16 LOC_Os01g50400.1 STE_MEKK_ste11_MAP3K.5 - STE kinases include homologs to sterile 7 sterile 11 and sterile 20 from yeast expressed	-2.83114	2.43899	0.0862917	1
Bradi3g37840	PF12213 PF04042 PTHR12708 KOG3818 2.7.7.7 K02325 AT5G22110.1 ATDPB2 CYL2 DPB2 DNA polymerase epsilon subunit B2 LOC_Os05g06840.1 POLE2A - Putative DNA polymerase epsilon complex subunit expressed	0.607827	3.07754	0.0862977	1
Bradi4g40970	PF08991 AT1G09794.1 Cox19 family protein (CHCH motif) LOC_Os12g08210.1 expressed protein	-4.02426	-1.85062	0.086299	1
Bradi1g25530	PF00332 PF07983 AT2G05790.1 O-Glycosyl hydrolases family 17 protein LOC_Os07g35350.2 glucan endo-1 3-beta-glucosidase precursor putative expressed	0.467158	6.64118	0.0864381	1
Bradi1g56650	KOG4595 AT2G20830.2 transferases;folic acid binding LOC_Os07g34610.2 oral cancer overexpressed protein 1 putative expressed	-1.05162	1.19351	0.0864509	1
Bradi2g30695	PF03106 AT3G56400.1 ATWRKY70 WRKY70 WRKY DNA-binding protein 70 LOC_Os05g25770.1 WRKY45 expressed	-1.04383	4.89335	0.0864747	1
Bradi1g62460	PF00646 AT5G07610.1 F-box family protein LOC_Os07g35060.2 OsFBX238 - F-box domain containing protein expressed	-2.13826	-0.385547	0.0865222	1
Bradi3g43855	PF00257 AT5G66400.1 ATDI8 RAB18 Dehydrin family protein LOC_Os11g26780.1 dehydrin putative expressed	-10.8714	3.99975	0.0865472	1
Bradi4g26470	PF04043 PF02365 AT3G10490.2 ANAC051 ANAC052 NAC052 NAC domain containing protein 52 LOC_Os08g25070.1 PME/invertase inhibitor putative expressed	-4.0324	-1.84902	0.0865767	1
Bradi1g45600	PF04674 AT5G64260.1 EXL2 EXORDIUM like 2 LOC_Os06g11650.1 phosphate-induced protein 1 conserved region domain containing protein expressed	1.92107	-1.94991	0.0866192	1
Bradi5g12050	PF00083 PF07690 PTHR11600 KOG0254 AT1G34580.1 Major facilitator superfamily protein LOC_Os04g38010.1 transporter family protein putative expressed	-4.79556	-1.43026	0.0866621	1
Bradi3g27252	PF01612 PF00570 PTHR12124 KOG2206 3.1.13.- K12591 AT5G35910.1 Polynucleotidyl transferase ribonuclease H fold protein with HRDC domain LOC_Os10g30100.1 3-5 exonuclease family protein putative expressed	0.486192	6.17003	0.0867109	1
Bradi3g37760	AT2G20480.1	-0.907294	2.37598	0.0867249	1
Bradi2g12030	AT3G10040.1 sequence-specific DNA binding transcription factors LOC_Os12g06640.1 homeodomain putative expressed	1.11286	0.943195	0.0867309	1
Bradi3g39710	PF07714 PF00069 PTHR23258 AT1G21230.1 WAK5 wall associated kinase 5 LOC_Os08g39220.1 OsWAK75 - OsWAK receptor-like protein kinase expressed	-1.7734	-0.669058	0.086892	1
Bradi2g41020	PF01221 PTHR11886 KOG3430 AT5G20110.1 Dynein light chain type 1 family protein LOC_Os01g37490.1 dynein light chain type 1 domain containing protein expressed	-2.47521	1.65002	0.0869321	1
Bradi2g47510	PF00069 PF07714 PTHR22986 KOG0198 AT5G55090.1 MAPKKK15 mitogen-activated protein kinase kinase kinase 15 LOC_Os01g50420.1 STE_MEKK_ste11_MAP3K.7 - STE kinases include homologs to sterile 7 sterile 11 and sterile 20 from yeast expressed	-2.0969	2.072	0.086949	1
Bradi4g41080	PF00582 PF00069 PF07714 PTHR23258 KOG1187 AT1G77280.1 Protein kinase protein with adenine nucleotide alpha hydrolases-like domain LOC_Os11g08950.1 protein kinase family protein putative expressed	-2.23601	-1.01808	0.0870075	1
Bradi4g02110	PF03181 AT5G25610.1 ATRD22 RD22 BURP domain-containing protein LOC_Os08g38810.1 BURP domain containing protein expressed	1.84734	-0.983975	0.087116	1
Bradi1g04980	AT4G13750.1 NOV Histidine kinase- DNA gyrase B- and HSP90-like ATPase family protein LOC_Os03g58910.2 expressed protein	0.503203	4.46411	0.0871326	1
Bradi2g27267	PF00168 PF07002 PTHR10857 KOG1327 AT1G08860.1 BON3 Calcium-dependent phospholipid-binding Copine family protein LOC_Os05g30970.1 copine putative expressed	-0.694886	5.3469	0.0872143	1
Bradi2g52300	LOC_Os01g58140.1 expressed protein	-1.78907	0.136172	0.0873297	1
novel_gene_362		-0.492231	4.50348	0.0873446	1
Bradi2g52295	LOC_Os01g58130.1 expressed protein	-1.51829	1.07703	0.0875127	1
Bradi3g32940	AT4G12550.1 AIR1 Auxin-Induced in Root cultures 1 LOC_Os10g40520.1 LTPL145 - Protease inhibitor/seed storage/LTP family protein precursor expressed	-1.75769	4.73407	0.0875217	1
Bradi3g32140	PF02362 AT3G61970.1 NGA2 AP2/B3-like transcriptional factor family protein LOC_Os03g02900.1 B3 DNA binding domain containing protein expressed	2.07694	-2.13253	0.087573	1
Bradi5g12280	PF01263 PTHR10091 KOG1604 AT5G15140.1 Galactose mutarotase-like superfamily protein LOC_Os04g38540.1 aldose 1-epimerase putative expressed	-0.477059	5.54284	0.0875822	1
Bradi5g03110	PF00931 PTHR23155 KOG4658 AT3G07040.1 RPM1 RPS3 NB-ARC domain-containing disease resistance protein LOC_Os11g12330.1 disease resistance protein RPM1 putative expressed	-0.644501	4.98488	0.087697	1
Bradi5g09670	PF03168 AT3G44220.1 Late embryogenesis abundant (LEA) hydroxyproline-rich glycoprotein family LOC_Os04g33990.1 harpin-induced protein 1 domain containing protein expressed	-0.526934	7.0693	0.0876999	1
Bradi4g02240	PF01657 PF00069 PF07714 PTHR23258 KOG1187 AT5G10530.1 Concanavalin A-like lectin protein kinase family protein LOC_Os12g41530.1 cysteine-rich receptor-like protein kinase 8 precursor putative expressed	1.722	-1.31845	0.0877008	1
Bradi1g31060	PF11443 AT5G13210.1 Uncharacterised conserved protein UCP015417 vWA LOC_Os06g44240.1 gp176 putative expressed	-5.24961	-1.09973	0.0877433	1
Bradi2g17710	PF00664 PF00005 PTHR19242 KOG0055 AT1G02520.1 PGP11 P-glycoprotein 11 LOC_Os01g50160.1 MDR-like ABC transporter putative expressed	-0.521894	6.86549	0.0877824	1
Bradi1g07660	PTHR11389 AT3G19580.1 AZF2 ZF2 zinc-finger protein 2 LOC_Os03g55540.1 ZOS3-18 - C2H2 zinc finger protein expressed	-1.12279	3.5593	0.0878952	1
Bradi4g11390	PF08659 PF00106 PTHR19410 KOG1207 AT2G29150.1 NAD(P)-binding Rossmann-fold superfamily protein LOC_Os11g43360.1 tropinone reductase 2 putative expressed	-4.3719	-1.66902	0.0880134	1
Bradi2g02350	PF00011 PTHR11527 AT1G53540.1 HSP20-like chaperones superfamily protein LOC_Os01g04350.1 hsp20/alpha crystallin family protein putative expressed	-1.1274	2.01507	0.0880185	1
Bradi5g15377	PF00270 PF00271 PTHR10967 KOG0347 AT3G16840.1 P-loop containing nucleoside triphosphate hydrolases superfamily protein LOC_Os04g43140.1 DEAD-box ATP-dependent RNA helicase putative expressed	0.431375	6.40989	0.0880554	1
Bradi1g05752	PF01084 PTHR13479 K02963 ATCG00650.1 ribosomal protein S18 LOC_Os08g15308.1 chloroplast 30S ribosomal protein S18 putative expressed	1.41394	1.49374	0.0881936	1
Bradi1g28050		-3.96649	-1.88138	0.088226	1
Bradi1g32370	PF00249 AT2G40260.1 Homeodomain-like superfamily protein LOC_Os06g45890.1 MYB family transcription factor putative expressed	-0.914601	3.03564	0.0882999	1
Bradi2g01927	PF00228 LOC_Os01g03680.1 BBTI8 - Bowman-Birk type bran trypsin inhibitor precursor expressed	-1.3796	0.484663	0.0883882	1
Bradi5g21460	PF00067 PTHR19383 KOG0156 AT3G26320.1 CYP71B36 cytochrome P450 family 71 subfamily B polypeptide 36 LOC_Os02g17760.1 cytochrome P450 putative expressed	2.1456	-1.43384	0.0885178	1
Bradi4g43137	PF08450 PF03088 PTHR10426 KOG1520 AT2G41290.1 SSL2 strictosidine synthase-like 2 LOC_Os11g04660.1 strictosidine synthase putative expressed	0.913152	1.10213	0.088587	1
Bradi2g10630	LOC_Os01g16980.1 expressed protein	-0.871046	2.26897	0.088622	1
Bradi2g43730	PF01764 AT3G61680.1 alpha/beta-Hydrolases superfamily protein LOC_Os01g43140.1 lipase putative expressed	-1.04151	1.4308	0.0886299	1
Bradi2g51460		1.82571	-2.05684	0.0886763	1
Bradi1g33670	PF00657 PTHR22835:SF27 AT1G28580.1 GDSL-like Lipase/Acylhydrolase superfamily protein LOC_Os06g47910.1 GDSL-like lipase/acylhydrolase putative expressed	-0.914645	2.27122	0.0886978	1
Bradi2g33940	PF00201 PTHR11926 KOG1192 AT4G15550.1 IAGLU indole-3-acetate beta-D-glucosyltransferase LOC_Os05g08750.1 UDP-glucoronosyl and UDP-glucosyl transferase domain containing protein expressed	0.832992	1.27295	0.088718	1
Bradi2g56760	PF01490 PTHR22950 KOG1303 AT1G10010.1 AAP8 ATAAP8 amino acid permease 8 LOC_Os01g65660.1 amino acid transporter putative expressed	0.66067	3.92291	0.0887548	1
Bradi4g23107	AT1G76980.1 LOC_Os11g09350.1 expressed protein	-1.76837	0.395318	0.0887946	1
Bradi4g43290	PF00036 PTHR10183 KOG0037 K13448 AT5G04170.1 Calcium-binding EF-hand family protein LOC_Os11g04480.1 peflin putative expressed	-0.822422	4.85724	0.0888606	1
Bradi1g23470	PTHR11389 AT5G66730.1 C2H2-like zinc finger protein LOC_Os07g39310.1 ZOS7-06 - C2H2 zinc finger protein expressed	-0.466927	5.45916	0.0888911	1
Bradi5g23174	PF12609 AT4G10270.1 Wound-responsive family protein LOC_Os04g54240.1 wound induced protein putative expressed	-3.89119	-1.91592	0.0889925	1
Bradi1g44317	PF00520 PF07885 PF00027 PF00023 PF11834 PTHR10217 KOG0498 AT3G02850.1 SKOR STELAR K+ outward rectifier LOC_Os06g14030.1 potassium channel SKOR putative expressed	-0.64234	4.33048	0.0890029	1
Bradi2g61230	PF04577 PTHR20961 KOG4698 AT2G41640.1 Glycosyltransferase family 61 protein LOC_Os01g72610.1 glycosyltransferase putative expressed	-2.39174	-0.901234	0.0890794	1
Bradi1g69340	PF00069 PF07714 PTHR23258 KOG1187 AT2G23450.1 Protein kinase superfamily protein LOC_Os03g12470.1 OsWAK25 - OsWAK receptor-like protein kinase expressed	0.747363	2.80829	0.0890918	1
Bradi3g41770	PF00069 PF07714 PF00036 PTHR22982 KOG0032 AT5G12480.1 CPK7 calmodulin-domain protein kinase 7 LOC_Os08g42750.1 CAMK_CAMK_like.37 - CAMK includes calcium/calmodulin depedent protein kinases expressed	-4.50145	-1.58895	0.089101	1
Bradi4g26050	PTHR10483 AT1G04590.1 LOC_Os12g02950.1 EMB2748 putative expressed	0.55444	3.4256	0.0891014	1
Bradi3g37510	PF12274 LOC_Os03g62530.1 expressed protein	-4.08657	-1.81894	0.0891361	1
Bradi1g72500	PF00743 PF07992 PTHR23023 KOG1399 AT1G19250.1 FMO1 flavin-dependent monooxygenase 1 LOC_Os03g08410.1 flavin-containing monooxygenase family protein putative expressed	-4.15828	-1.78602	0.0893254	1
Bradi1g03980	PF01490 PTHR22950 KOG1304 AT3G11900.1 ANT1 aromatic and neutral transporter 1 LOC_Os03g60260.1 ANT1 putative expressed	-1.20232	3.55901	0.0893609	1
Bradi3g27266	PF00346 PTHR11993 KOG2870 1.6.5.3 K05579 ATCG01110.1 NAD(P)H dehydrogenase subunit H LOC_Os04g16732.1 NADPH-dependent oxidoreductase putative expressed	1.22542	2.86834	0.0895871	1
Bradi2g47860	PF03641 AT5G11950.1 Putative lysine decarboxylase family protein LOC_Os01g51210.1 uncharacterized protein PA4923 putative expressed	0.602646	5.22578	0.0896566	1
Bradi1g23430	PF00083 PF07690 PTHR11600 KOG0254 AT2G16120.1 ATPMT1 PMT1 polyol/monosaccharide transporter 1 LOC_Os07g39350.1 transporter family protein putative expressed	-2.78644	-0.61942	0.0896662	1
Bradi1g19430	AT5G18980.1 ARM repeat superfamily protein LOC_Os07g46090.1 expressed protein	-4.22346	-1.75451	0.0896798	1
Bradi5g24340		-4.09153	-1.81807	0.089754	1
Bradi2g53730	PF01490 PF03222 PTHR22950 KOG1305 AT3G30390.1 Transmembrane amino acid transporter family protein LOC_Os01g61044.1 transmembrane amino acid transporter protein putative expressed	-0.582208	6.86008	0.0897798	1
Bradi1g25620	PF01657 PTHR23258:SF323 AT3G22060.1 Receptor-like protein kinase-related family protein LOC_Os07g35310.2 TKL_IRAK_DUF26-lc.12 - DUF26 kinases have homology to DUF26 containing loci expressed	-3.96936	-1.88084	0.0897862	1
Bradi3g14490	PF00291 PTHR10314 KOG1395 4.2.1.20 K01696 AT4G27070.1 TSB2 tryptophan synthase beta-subunit 2 LOC_Os08g04180.1 tryptophan synthase beta chain 1 putative expressed	-0.955621	8.65606	0.0897922	1
Bradi5g21895	AT1G16500.1 LOC_Os04g52700.1 expressed protein	-0.777219	2.9075	0.089865	1
Bradi5g02077	PF00657 PTHR22835:SF27 AT4G28780.1 GDSL-like Lipase/Acylhydrolase superfamily protein LOC_Os12g37910.2 GDSL-like lipase/acylhydrolase putative expressed	-1.19897	6.14729	0.0898928	1
Bradi1g78245		-2.30191	0.587039	0.0899642	1
Bradi1g57510	AT4G21620.1 glycine-rich protein LOC_Os07g03180.1 GCRP3 - Glycine and cysteine rich family protein precursor expressed	-1.09641	2.2303	0.0899795	1
novel_gene_341		0.797099	1.53792	0.0900811	1
Bradi3g36860	PF02458 AT5G48930.1 HCT hydroxycinnamoyl-CoA shikimate/quinate hydroxycinnamoyl transferase LOC_Os09g25460.1 transferase family protein putative expressed	-1.57761	1.92827	0.0902046	1
Bradi1g04226	PF00400 PF08149 PTHR14085 KOG1272 AT3G10530.1 Transducin/WD40 repeat-like superfamily protein LOC_Os01g08770.1 WD domain G-beta repeat domain containing protein expressed	0.455243	5.0571	0.0902351	1
Bradi2g35140		-2.07543	-0.434251	0.0902817	1
Bradi3g45080	PF04043 AT5G46940.1 Plant invertase/pectin methylesterase inhibitor superfamily protein LOC_Os02g33380.1 pectinesterase inhibitor domain containing protein putative expressed	2.12474	-1.19339	0.0903273	1
Bradi2g13082	PF02788 PF00016 ATCG00490.1 ribulose-bisphosphate carboxylases LOC_Os10g21268.1 ribulose bisphosphate carboxylase large chain precursor putative expressed	2.23086	5.7863	0.0903936	1
Bradi4g13620	PF00069 PF07714 PTHR23258 KOG1187 AT1G21210.1 WAK4 wall associated kinase 4 LOC_Os11g47110.1 OsWAK121 - OsWAK receptor-like protein kinase expressed	-1.25381	0.960708	0.0904821	1
Bradi4g00540	PF00067 PTHR19383 KOG0157 AT1G05160.1 ATKAO1 CYP88A3 KAO1 cytochrome P450 family 88 subfamily A polypeptide 3 LOC_Os10g23180.1 cytochrome P450 putative expressed	-4.15132	-1.78716	0.0905038	1
Bradi2g16610	PF02362 PF06507 K14486 AT2G33860.1 ARF3 ETT Transcriptional factor B3 family protein / auxin-responsive factor AUX/IAA-related LOC_Os05g48870.1 auxin response factor 15 putative expressed	0.445782	5.51191	0.090513	1
Bradi3g53450	PF00583 PTHR13355 KOG3396 2.3.1.4 K00621 AT5G15770.1 AtGNA1 GNA1 glucose-6-phosphate acetyltransferase 1 LOC_Os02g48650.1 acetyltransferase GNAT family putative expressed	-1.01126	1.15812	0.0905915	1
Bradi4g41800	PF05633 AT1G18740.1 Protein of unknown function (DUF793) LOC_Os12g06780.1 expressed protein	-1.05958	1.36961	0.0906369	1
Bradi2g03200	PF00931 PTHR23155 KOG0617 AT3G14470.1 NB-ARC domain-containing disease resistance protein LOC_Os08g24380.1 NB-ARC domain containing protein expressed	-4.09096	-1.81816	0.0906509	1
Bradi3g35240	AT2G16050.1 Cysteine/Histidine-rich C1 domain family protein LOC_Os08g31170.1 DC1 domain-containing protein putative expressed	-1.7222	0.783499	0.0906594	1
Bradi4g08950	PF00685 PTHR11783 KOG1584 AT3G45070.1 P-loop containing nucleoside triphosphate hydrolases superfamily protein LOC_Os09g08190.1 sulfotransferase domain containing protein expressed	-4.16435	-1.78506	0.0907377	1
Bradi4g28210	PF00201 PTHR11926 KOG1192 AT2G16890.2 UDP-Glycosyltransferase superfamily protein LOC_Os09g16030.1 cytokinin-O-glucosyltransferase 1 putative expressed	-2.63121	-0.735686	0.090918	1
Bradi3g33410	PF04618 PF00046 PF02183 PTHR19418 KOG0483 AT4G17460.1 HAT1 Homeobox-leucine zipper protein 4 (HB-4) / HD-ZIP protein LOC_Os10g41230.1 homeobox associated leucine zipper putative expressed	2.38229	-0.639833	0.0910362	1
Bradi1g32650	PF01055 PTHR22762 KOG1065 AT5G11720.1 Glycosyl hydrolases family 31 protein LOC_Os06g46284.1 glycosyl hydrolase family 31 putative expressed	-0.55311	4.57895	0.0910929	1
Bradi5g16570	PF00168 PTHR10024 KOG1030 AT1G63220.1 Calcium-dependent lipid-binding (CaLB domain) family protein LOC_Os04g44870.1 C2 domain containing protein putative expressed	-0.478072	7.03421	0.0912247	1
Bradi2g41640	PF03168 AT5G11890.1 LOC_Os01g39290.1 harpin-induced protein 1 domain containing protein expressed	-0.701595	3.2331	0.091272	1
Bradi3g33450	PF01535 PTHR10483 AT5G11310.1 Pentatricopeptide repeat (PPR) superfamily protein LOC_Os01g32170.1 pentatricopeptide putative expressed	1.09946	0.181011	0.0912956	1
Bradi4g08146	PF00271 PTHR11752 AT4G32700.2 TEB helicases;ATP-dependent helicases;nucleic acid binding;ATP binding;DNA-directed DNA polymerases;DNA binding LOC_Os12g19370.1 DNA polymerase I family protein expressed	-1.5269	-0.0832171	0.0913027	1
Bradi2g35767	PF00931 KOG4658 AT3G14460.1 LRR and NB-ARC domains-containing disease resistance protein LOC_Os04g53496.1 NBS-LRR disease resistance protein putative expressed	-0.898984	8.22901	0.0913618	1
Bradi2g48900		1.6115	-1.4612	0.0915608	1
Bradi3g52862	PF07992 PF00070 PTHR22912 KOG1336 1.6.5.4 K08232 AT3G27820.1 ATMDAR4 MDAR4 monodehydroascorbate reductase 4 LOC_Os02g47800.1 monodehydroascorbate reductase putative expressed	0.419335	7.21943	0.0915609	1
Bradi2g07460	PF05686 PTHR12203 AT3G48980.1 Arabidopsis thaliana protein of unknown function (DUF821) LOC_Os08g01150.1 DTA2 putative expressed	2.12549	-2.0192	0.091635	1
Bradi2g60190	PTHR13683 KOG1339 AT1G03230.1 Eukaryotic aspartyl protease family protein LOC_Os01g71080.1 xylanase inhibitor putative expressed	-2.33954	1.82759	0.0916847	1
Bradi2g41200	LOC_Os01g37810.1 expressed protein	-1.15157	1.74477	0.0917312	1
Bradi1g45410	PF04570 AT1G22160.1 Protein of unknown function (DUF581) LOC_Os06g11980.1 DUF581 domain containing protein expressed	-0.930493	2.20556	0.0918022	1
Bradi3g07450	PF00847 AT1G15360.1 SHN1 WIN1 Integrase-type DNA-binding superfamily protein LOC_Os02g10760.1 AP2 domain containing protein expressed	-0.678604	3.42075	0.0919073	1
Bradi3g17200	PF00579 PTHR11946 KOG2144 6.1.1.1 K01866 AT2G33840.1 Tyrosyl-tRNA synthetase class Ib bacterial/mitochondrial LOC_Os08g05490.1 tRNA synthetase putative expressed	0.424521	5.711	0.0919188	1
Bradi1g18730	PF08156 PF08060 PF01798 PTHR10894 KOG2573 K14564 AT3G12860.1 NOP56-like pre RNA processing ribonucleoprotein LOC_Os03g22880.1 nucleolar protein 5A putative expressed	0.507088	7.28027	0.0919432	1
Bradi4g23695	PF00023 PTHR18958 KOG4412 AT1G03670.1 ankyrin repeat family protein LOC_Os11g08020.1 ankyrin repeat family protein putative expressed	-0.967965	4.0139	0.0919537	1
Bradi2g38270	PF01344 PF07646 PTHR23244 AT3G07720.1 Galactose oxidase/kelch repeat superfamily protein LOC_Os09g07460.1 kelch repeat protein putative expressed	0.833538	3.44563	0.0919596	1
Bradi4g34800	PF02365 AT2G33480.1 ANAC041 NAC041 NAC domain containing protein 41 LOC_Os09g33490.1 no apical meristem protein putative expressed	0.796203	2.47981	0.092124	1
Bradi5g17590	AT3G60480.1 LOC_Os04g46380.1 expressed protein	0.614628	3.16112	0.0922935	1
Bradi2g02470	PF00069 PF07714 PTHR23258 KOG1187 AT1G18390.2 Protein kinase superfamily protein LOC_Os01g04450.1 OsWAK2 - OsWAK receptor-like cytoplasmic kinase OsWAK-RLCK expressed	-1.5665	0.224741	0.0923785	1
novel_gene_122		-4.5312	-1.58437	0.0923836	1
Bradi3g07160	PF03514 AT1G55580.1 LAS SCL18 GRAS family transcription factor LOC_Os02g10360.1 MONOCULM 1 putative expressed	-4.33128	-1.69593	0.092467	1
novel_gene_375		-0.85021	2.13195	0.0924689	1
Bradi1g03770	PTHR11389 AT3G46080.1 C2H2-type zinc finger family protein LOC_Os03g60560.1 ZOS3-21 - C2H2 zinc finger protein expressed	-2.18603	1.69749	0.0926072	1
Bradi3g60970		1.4484	-0.902001	0.0927208	1
Bradi2g49150	PF00097 PTHR14155 AT3G61550.1 RING/U-box superfamily protein LOC_Os01g53500.1 RING-H2 finger protein ATL2M putative expressed	-4.03795	-1.84815	0.0929091	1
Bradi2g22410	PF00202 PTHR11986 KOG1404 2.6.1.40 2.6.1.44 K00827 AT3G08860.1 PYD4 PYRIMIDINE 4 LOC_Os05g39770.1 aminotransferase putative expressed	-0.841589	3.51238	0.0929713	1
Bradi3g34610	PF00450 PTHR11802 KOG1282 AT2G23000.1 scpl10 serine carboxypeptidase-like 10 LOC_Os04g09720.1 OsSCP22 - Putative Serine Carboxypeptidase homologue expressed	-0.494939	5.08979	0.093131	1
Bradi3g60557	PF00072 PTHR23283 AT3G57040.1 ARR9 ATRR4 response regulator 9 LOC_Os02g58350.1 OsRR3 type-A response regulator expressed	-1.2575	3.2882	0.0932232	1
Bradi1g34550	PF09258 PTHR11062 AT3G55830.1 EPC1 Nucleotide-diphospho-sugar transferases superfamily protein LOC_Os06g49150.1 exostosin putative expressed	0.733302	1.81244	0.0933409	1
Bradi5g10500	PF01789 AT2G28605.1 Photosystem II reaction center PsbP family protein LOC_Os04g35530.1 expressed protein	-0.595177	3.63947	0.0934205	1
Bradi4g37460	PF00324 PF03845 PTHR11785 KOG1286 AT2G34960.1 CAT5 cationic amino acid transporter 5 LOC_Os01g11160.1 amino acid permease family protein putative expressed	1.04643	0.355368	0.0936333	1
Bradi4g13280	PF07173 AT4G37900.1 Protein of unknown function (duplicated DUF1399) LOC_Os11g40590.1 DUF1399 containing protein putative expressed	-0.980736	7.55865	0.0937392	1
Bradi5g15990	LOC_Os04g44070.1 expressed protein	-3.89544	-1.91495	0.0937647	1
Bradi3g19700	AT1G80980.1 LOC_Os08g17610.1 expressed protein	0.70196	2.525	0.0937691	1
Bradi1g58340	PTHR10588 AT2G34680.1 AIR9 Outer arm dynein light chain 1 protein LOC_Os07g05470.1 AIR9 protein putative expressed	-0.471469	7.69752	0.0938167	1
Bradi1g18795	LOC_Os07g46660.1 ubiquitin carboxyl-terminal hydrolase domain containing protein expressed	1.10422	-0.386592	0.0938573	1
Bradi3g51300	LOC_Os02g44710.1 expressed protein	-2.10564	-0.416664	0.0938921	1
Bradi5g23166	PF12609 AT4G10270.1 Wound-responsive family protein LOC_Os04g54240.1 wound induced protein putative expressed	0.756353	2.61139	0.0940048	1
Bradi4g40110	PF00704 AT5G24090.1 ATCHIA CHIA chitinase A LOC_Os11g47580.1 glycosyl hydrolase putative expressed	1.25831	-0.788774	0.0940083	1
Bradi3g42500	PF03087 AT4G35210.1 Arabidopsis protein of unknown function (DUF241) LOC_Os08g43870.1 carrier putative expressed	1.36732	1.26561	0.094047	1
Bradi1g78310	AT4G12450.1 LOC_Os10g40584.1 zinc finger family protein putative expressed	-1.13936	0.446576	0.0940719	1
Bradi1g62655	AT5G24860.1 ATFPF1 FPF1 flowering promoting factor 1 LOC_Os07g47450.1 flowering promoting factor-like 1 putative expressed	-1.42288	0.100758	0.0941532	1
Bradi2g15620	PF00069 PF07714 PF06293 PTHR11295 KOG0660 AT3G18040.1 MPK9 MAP kinase 9 LOC_Os05g50120.1 CGMC_MAPKCMGC_2.3 - CGMC includes CDA MAPK GSK3 and CLKC kinases expressed	-0.466751	5.13278	0.094319	1
Bradi2g39547	PF00931 PF00560 PTHR23155:SF34 AT1G58390.1 Disease resistance protein (CC-NBS-LRR class) family LOC_Os08g42670.2 resistance protein putative expressed	-0.617087	3.51926	0.0945192	1
Bradi3g32230	PF03094 K08472 AT5G65970.1 ATMLO10 MLO10 Seven transmembrane MLO family protein LOC_Os10g39520.1 MLO domain containing protein putative expressed	0.61366	3.16978	0.0945357	1
Bradi3g06487	PF00201 PTHR11926 KOG1192 AT4G15490.1 UGT84A3 UDP-Glycosyltransferase superfamily protein LOC_Os02g09510.1 limonoid UDP-glucosyltransferase putative expressed	-1.37643	5.01392	0.0945628	1
Bradi5g10530	PF08224 LOC_Os07g03030.1 expressed protein	-3.02476	1.26047	0.0948039	1
Bradi1g78150	AT1G01690.1 ATPRD3 PRD3 putative recombination initiation defects 3 LOC_Os03g01590.2 PAIR1 putative expressed	-2.12558	-1.09363	0.0948397	1
Bradi5g11350	PF00072 PTHR23283 AT3G57040.1 ARR9 ATRR4 response regulator 9 LOC_Os04g36070.1 OsRR1 type-A response regulator expressed	-1.25178	5.3259	0.0948497	1
Bradi4g33160	PF08263 PF00560 PF07714 PF00069 PTHR23258 KOG1187 AT5G56040.2 Leucine-rich receptor-like protein kinase family protein LOC_Os09g30190.1 receptor-like protein kinase 2 precursor putative expressed	-1.61063	3.52486	0.0949048	1
Bradi1g20960	PF03018 PTHR21495 AT5G42510.1 Disease resistance-responsive (dirigent-like protein) family protein LOC_Os07g42520.1 dirigent putative expressed	-4.50835	-1.58781	0.0949125	1
Bradi1g72920	AT3G13980.1 LOC_Os03g07920.1 expressed protein	-3.9548	-1.88365	0.0950867	1
Bradi2g59757	PF02705 AT4G13420.1 ATHAK5 HAK5 high affinity K+ transporter 5 LOC_Os01g70660.1 potassium transporter putative expressed	1.82649	-2.05701	0.095107	1
Bradi4g09997	PF06978 PF08170 PTHR22731 3.1.26.5 K01164 AT2G47300.2 ribonuclease Ps LOC_Os11g45250.1 ribonucleases P/MRP protein subunit POP1 containing protein expressed	0.491936	4.14509	0.0951507	1
Bradi5g25860	PF00072 PTHR23283 AT3G48100.1 ARR5 ATRR2 IBC6 RR5 response regulator 5 LOC_Os04g57720.1 OsRR6 type-A response regulator expressed	-1.23774	5.10545	0.0952474	1
Bradi5g16621	PF00106 PF08659 PTHR19410 KOG1208 AT1G01800.1 NAD(P)-binding Rossmann-fold superfamily protein LOC_Os04g44950.1 short-chain dehydrogenase/reductase putative expressed	-2.7212	3.79113	0.0952588	1
Bradi4g11850	PF07732 PF00394 PF07731 PTHR11709 KOG1263 AT3G09220.1 LAC7 laccase 7 LOC_Os10g20610.1 laccase-15 precursor putative expressed	-3.95678	-1.88328	0.0953974	1
Bradi5g23853	LOC_Os05g22840.1 expressed protein	2.16836	10.5422	0.0954104	1
Bradi2g03297	PF02544 PTHR10556 KOG1639 1.3.1.- K10258 AT3G55360.1 ATTSC13 CER10 ECR TSC13 3-oxo-5-alpha-steroid 4-dehydrogenase family protein LOC_Os01g05670.1 3-oxo-5-alpha-steroid 4-dehydrogenase putative expressed	-0.419352	6.88385	0.0954122	1
Bradi3g08580	PF10604 PF03364 PF00407 AT2G26040.1 PYL2 RCAR14 PYR1-like 2 LOC_Os02g13330.1 bet v I allergen family protein putative expressed	-1.42475	1.11141	0.0955439	1
Bradi5g14730	PF00481 PTHR13832 KOG0698 AT4G31860.1 Protein phosphatase 2C family protein LOC_Os04g42260.1 protein phosphatase 2C putative expressed	-4.04027	-1.84784	0.0955723	1
Bradi3g12450	AT5G24860.1 ATFPF1 FPF1 flowering promoting factor 1 LOC_Os02g26210.1 flowering promoting factor-like 1 putative expressed	-2.06807	-0.436954	0.0955996	1
Bradi3g27290	PF00177 PTHR11205 KOG3291 ATCG00900.1 Ribosomal protein S7p/S5e family protein LOC_Os04g16886.1 chloroplast 30S ribosomal protein S7 putative expressed	1.55421	1.4626	0.0957319	1
Bradi1g70880	AT4G37608.1 LOC_Os03g10755.1 expressed protein	-1.08221	1.39012	0.0957733	1
Bradi5g15460		-1.36671	0.0523783	0.0958718	1
Bradi2g57297	PF02365 AT2G02450.2 anac034 ANAC035 LOV1 NAC035 NAC domain containing protein 35 LOC_Os01g66490.1 no apical meristem protein putative expressed	-0.971164	1.76041	0.0960274	1
Bradi4g44342	PF03106 AT3G56400.1 ATWRKY70 WRKY70 WRKY DNA-binding protein 70 LOC_Os11g02540.1 WRKY50 expressed	-2.69203	3.56504	0.0960949	1
Bradi5g12696	AT2G41310.1 ARR8 ATRR3 RR3 response regulator 3 LOC_Os07g26720.2 OsRR7 type-A response regulator expressed	-1.8176	-0.637978	0.0962252	1
Bradi2g07970	PF00179 PTHR11621 KOG0417 AT3G15355.1 PFU1 UBC25 ubiquitin-conjugating enzyme 25 LOC_Os01g13280.1 ubiquitin conjugating enzyme protein putative expressed	0.510176	5.26069	0.0963653	1
Bradi1g49830	PF00067 PTHR19383 KOG0157 AT2G44890.1 CYP704A1 cytochrome P450 family 704 subfamily A polypeptide 1 LOC_Os06g03930.1 cytochrome P450 86A1 putative expressed	-4.14991	-1.78732	0.0966202	1
Bradi1g11800	PF02045 PTHR12632 AT3G20910.1 NF-YA9 nuclear factor Y subunit A9 LOC_Os03g48970.1 nuclear transcription factor Y subunit putative expressed	-0.778208	6.34314	0.0966997	1
Bradi2g07130	LOC_Os01g12000.1 expressed protein	1.62043	-0.482217	0.0967677	1
Bradi2g04950	PF08068 PF01509 PF01472 PTHR23127 KOG2529 5.4.99.- K11131 AT3G57150.1 AtCBF5 AtNAP57 CBF5 NAP57 homologue of NAP57 LOC_Os07g44190.1 h/ACA ribonucleoprotein complex subunit 4 putative expressed	0.492799	5.04018	0.0968842	1
Bradi1g03040	PF00226 PTHR11821 AT3G06778.1 Chaperone DnaJ-domain superfamily protein LOC_Os03g61550.1 heat shock protein DnaJ putative expressed	1.78701	-1.34439	0.0968901	1
Bradi1g30420	AT2G10940.1 Bifunctional inhibitor/lipid-transfer protein/seed storage 2S albumin superfamily protein LOC_Os06g43600.2 LTPL129 - Protease inhibitor/seed storage/LTP family protein precursor expressed	0.450135	5.13891	0.0968914	1
Bradi3g09760	AT5G41620.1 LOC_Os02g15980.1 expressed protein	0.479575	5.28377	0.0969978	1
Bradi1g05800	PF03947 PTHR13691 K02886 ATCG00830.1 ribosomal protein L2 LOC_Os12g38000.1 60S ribosomal protein L8 putative expressed	1.78693	2.17093	0.097035	1
Bradi1g23150	AT1G59590.1 ZCF37 ZCF37 LOC_Os07g39720.1 expressed protein	-1.62933	1.17943	0.0970779	1
Bradi3g57880	PF00097 PTHR22763 AT1G60360.1 RING/U-box superfamily protein LOC_Os02g52870.1 zinc finger C3HC4 type domain containing protein expressed	2.075	-2.13235	0.0970999	1
Bradi1g44680	AT3G48180.1 LOC_Os02g50710.1 expressed protein	-2.47718	1.9717	0.0972541	1
Bradi3g58820	AT5G64170.2 dentin sialophosphoprotein-related LOC_Os02g51760.1 expressed protein	-3.89497	-1.91508	0.0973127	1
Bradi3g11220	PF05739 PTHR19305 KOG3065 AT5G61210.1 ATSNAP33 ATSNAP33B SNAP33 SNP33 soluble N-ethylmaleimide-sensitive factor adaptor protein 33 LOC_Os02g24080.4 SNARE domain containing protein putative expressed	-0.649422	3.93602	0.0974191	1
Bradi2g34650	PF02469 AT5G03170.1 ATFLA11 FLA11 FASCICLIN-like arabinogalactan-protein 11 LOC_Os05g07060.1 fasciclin domain containing protein expressed	-0.744728	3.12778	0.0974203	1
Bradi1g43410	PF00201 PTHR11926 KOG1192 AT3G16520.3 UGT88A1 UDP-glucosyl transferase 88A1 LOC_Os06g18010.1 UDP-glucoronosyl and UDP-glucosyl transferase domain containing protein expressed	-0.791857	3.0519	0.0975064	1
Bradi1g29070	PF04535 PTHR11615 AT4G15610.1 Uncharacterised protein family (UPF0497) LOC_Os07g26110.1 membrane associated DUF588 domain containing protein putative expressed	-1.41172	3.98924	0.0976048	1
Bradi2g42017	PF07539 PTHR17695 KOG1823 AT4G30990.1 ARM repeat superfamily protein LOC_Os01g40250.1 down-regulated in metastasis family protein expressed	0.423287	6.11695	0.0977689	1
Bradi1g59480	AT5G45540.1 Protein of unknown function (DUF594) LOC_Os07g01520.1 expressed protein	-2.2511	-1.00357	0.0978021	1
Bradi4g09695	LOC_Os10g32150.1 retrotransposon protein putative unclassified expressed	-4.09751	-1.81713	0.0978489	1
Bradi2g01320	PF07714 PF00069 PTHR23258 KOG1187 AT1G70250.1 receptor serine/threonine kinase putative LOC_Os01g02400.1 protein kinase domain containing protein expressed	-0.534475	5.08015	0.0978803	1
Bradi1g38150	PF01161 PTHR11362 KOG3346 AT1G65480.1 FT PEBP (phosphatidylethanolamine-binding protein) family protein LOC_Os06g35940.1 osFTL12 FT-Like12 homologous to Flowering Locus T gene; contains Pfam profile PF01161: Phosphatidylethanolamine-binding protein expressed	-1.20224	1.23812	0.0980623	1
Bradi3g29100	LOC_Os10g34200.1 expressed protein	-0.489658	4.74766	0.0981385	1
Bradi2g01460	PF00335 AT3G45600.1 TET3 tetraspanin3 LOC_Os05g03140.1 tetraspanin family protein putative expressed	-1.41438	2.95489	0.0981454	1
Bradi3g26850	PF00704 LOC_Os10g28080.1 glycosyl hydrolase putative expressed	-0.629117	5.3126	0.0981541	1
Bradi4g28890	LOC_Os08g31090.1 expressed protein	-6.25606	-0.315126	0.0981773	1
Bradi1g02560	PF03168 AT2G35460.1 Late embryogenesis abundant (LEA) hydroxyproline-rich glycoprotein family LOC_Os03g62010.1 harpin-induced protein 1 domain containing protein expressed	-0.989847	2.45266	0.0982443	1
Bradi2g47020	AT1G67000.1 Protein kinase superfamily protein LOC_Os01g49560.1 expressed protein	-1.05562	1.65464	0.0982599	1
Bradi1g75820	PF00854 PTHR11654 KOG1237 AT5G46050.1 ATPTR3 PTR3 peptide transporter 3 LOC_Os03g04570.1 peptide transporter PTR3-A putative expressed	-0.602756	5.0414	0.0983127	1
Bradi1g01550	PF00931 AT3G07040.1 RPM1 RPS3 NB-ARC domain-containing disease resistance protein LOC_Os08g14850.1 resistance protein putative expressed	-5.35358	-1.06597	0.098466	1
Bradi4g36127	PF01535 PTHR10483 AT4G01400.3 LOC_Os09g36230.1 PPR repeat containing protein expressed	1.21965	-0.683968	0.0984793	1
Bradi1g57680	PF07728 PF05496 PF00004 PF07724 PTHR23073 KOG0651 AT5G43010.1 RPT4A regulatory particle triple-A ATPase 4A LOC_Os02g10640.1 26S protease regulatory subunit putative expressed	-0.890395	1.99482	0.0985132	1
Bradi4g43480		-2.44739	-0.86501	0.0985578	1
Bradi3g02930	AT3G26750.1 LOC_Os02g03820.1 expressed protein	0.716831	2.63471	0.0985712	1
Bradi5g01186	PTHR12383:SF2 AT1G06200.1 Peptidase S24/S26A/S26B/S26C family protein LOC_Os04g01240.1 serine-type peptidase putative expressed	1.27805	-0.499729	0.0985837	1
Bradi1g58210	PF00248 PTHR11732 KOG1575 AT1G06690.1 NAD(P)-linked oxidoreductase superfamily protein LOC_Os07g04990.1 oxidoreductase aldo/keto reductase family protein putative expressed	-0.719697	7.37637	0.0986562	1
Bradi2g59440	AT2G33550.1 Homeodomain-like superfamily protein LOC_Os01g70230.1 transcription factor putative expressed	1.62635	-1.58584	0.0986916	1
Bradi5g27190	PF00854 PTHR11654 KOG1237 AT1G22540.1 Major facilitator superfamily protein LOC_Os04g59480.1 POT family protein expressed	-4.22693	-1.75417	0.0987144	1
novel_gene_86		-2.49637	3.78433	0.0988103	1
Bradi1g76157	PF00501 PTHR11968 KOG1176 AT1G20560.1 AAE1 acyl activating enzyme 1 LOC_Os03g04130.1 AMP-binding domain containing protein expressed	-1.3013	3.09539	0.0988745	1
Bradi4g13610	LOC_Os02g57910.1 OsFBX73 - F-box domain containing protein expressed	-3.89677	-1.91477	0.098995	1
Bradi3g10680	PF00664 PF00005 PTHR19242 KOG0055 AT1G02520.1 PGP11 P-glycoprotein 11 LOC_Os02g21750.1 MDR-like ABC transporter putative expressed	-6.61615	2.9015	0.0991503	1
Bradi4g14260	LOC_Os11g38790.1 expressed protein	-0.726932	4.03906	0.0991916	1
Bradi3g18527	AT1G16840.1 LOC_Os08g13320.1 expressed protein	-1.43489	-0.159549	0.0992057	1
Bradi3g39820	PTHR11389 AT3G57670.1 NTT WIP2 C2H2-type zinc finger family protein LOC_Os08g39390.1 ZOS8-10 - C2H2 zinc finger protein expressed	1.06499	-0.164046	0.0992503	1
Bradi5g10200	PF03168 AT1G45688.1 LOC_Os04g35130.1 expressed protein	0.767724	2.56976	0.0992565	1
Bradi5g16150	PF07645 PF00069 PF07714 PTHR23258 KOG1187 AT1G21230.1 WAK5 wall associated kinase 5 LOC_Os02g42190.1 OsWAK16 - OsWAK receptor-like protein kinase expressed	-4.09291	-1.81785	0.0993024	1
Bradi3g34727	PF03055 PTHR10543 AT3G63520.1 ATCCD1 ATNCED1 CCD1 NCED1 carotenoid cleavage dioxygenase 1 LOC_Os08g28240.1 carotenoid cleavage dioxygenase putative expressed	-1.55851	5.69613	0.0993481	1
Bradi5g24227	PF01112 PTHR10188 KOG1592 3.4.19.5 K13051 AT3G16150.1 N-terminal nucleophile aminohydrolases (Ntn hydrolases) superfamily protein LOC_Os04g55710.1 transposon protein putative unclassified expressed	-0.944407	4.24446	0.0994118	1
Bradi1g77010	PF00179 PTHR11621 KOG0424 6.3.2.19 K10577 AT3G57870.1 AHUS5 ATSCE1 EMB1637 SCE1 SCE1A sumo conjugation enzyme 1 LOC_Os03g03130.1 ubiquitin-conjugating enzyme putative expressed	-0.459066	6.27911	0.0995076	1
Bradi2g20141	PF00535 AT4G07960.1 ATCSLC12 CSLC12 Cellulose-synthase-like C12 LOC_Os05g43530.1 CSLC7 - cellulose synthase-like family C expressed	0.519789	5.73158	0.0995361	1
Bradi4g24830	PF07714 PF00069 PTHR23257 KOG0192 AT2G17700.1 ACT-like protein tyrosine kinase family protein LOC_Os12g06670.1 protein kinase family protein putative expressed	-3.81879	-1.9498	0.0995362	1
Bradi4g15017	PF07714 PF00069 PTHR23258 AT3G46350.1 Leucine-rich repeat protein kinase family protein LOC_Os11g11890.1 protein kinase domain containing protein expressed	-1.70335	0.342219	0.099561	1
Bradi1g56625	LOC_Os03g43060.1 OsFBX96 - F-box domain containing protein expressed	-4.08827	-1.8186	0.0997413	1
Bradi3g53790	PF00982 PF02358 PF08282 PTHR10788 KOG1050 AT1G70290.1 ATTPS8 ATTPSC TPS8 trehalose-6-phosphatase synthase S8 LOC_Os02g54820.2 trehalose-6-phosphate synthase putative expressed	-0.588193	6.89395	0.0999135	1
Bradi1g75707	PF00067 PTHR19383 KOG0157 AT4G39490.1 CYP96A10 cytochrome P450 family 96 subfamily A polypeptide 10 LOC_Os03g04680.1 cytochrome P450 putative expressed	-0.790447	2.52954	0.0999437	1
Bradi2g26230	AT1G03290.1 LOC_Os10g16440.1 CUE domain containing protein expressed	-1.06971	2.29444	0.0999765	1
Bradi2g49830	PF06884 AT5G45690.1 Protein of unknown function (DUF1264) LOC_Os01g54520.1 DUF1264 domain containing protein putative expressed	-5.27397	-1.10888	0.0999851	1
Bradi1g55240	PF00069 PF07714 PF04564 PTHR23258 KOG1187 AT2G45910.1 U-box domain-containing protein kinase family protein LOC_Os03g31070.1 protein kinase putative expressed	1.60636	-1.2556	0.099992	1
Bradi3g18850	PF00258 PF00667 PF00175 PTHR19384 KOG1158 1.6.2.4 K00327 AT4G30210.2 AR2 ATR2 P450 reductase 2 LOC_Os08g14570.1 NADPH reductase putative expressed	-1.03987	7.92935	0.100043	1
Bradi1g76207	PF02365 AT2G17040.1 anac036 NAC036 NAC domain containing protein 36 LOC_Os03g04070.1 no apical meristem protein putative expressed	1.05352	0.166541	0.10015	1
Bradi1g57710	PTHR22939 AT5G27660.1 Trypsin family protein with PDZ domain LOC_Os05g05354.1 expressed protein	-1.87126	-0.597044	0.100159	1
Bradi3g22400	PF03765 PF00650 PTHR23324 KOG1471 AT1G55690.1 Sec14p-like phosphatidylinositol transfer family protein LOC_Os08g25310.1 phosphatidylinositol transfer putative expressed	0.399214	5.91654	0.100167	1
Bradi1g48271	PF00069 PF07714 PTHR23258 KOG1187 AT1G52540.1 Protein kinase superfamily protein LOC_Os06g07070.1 BRASSINOSTEROID INSENSITIVE 1-associated receptor kinase 1 precursor putative expressed	-0.454816	5.53698	0.100248	1
Bradi1g03136	PF00646 LOC_Os07g23900.1 OsFBX234 - F-box domain containing protein expressed	1.49844	-0.933684	0.100256	1
Bradi3g30360	PF01753 PF00856 PTHR22904 KOG2084 AT1G33400.1 Tetratricopeptide repeat (TPR)-like superfamily protein LOC_Os10g36250.1 tetratricopeptide repeat putative expressed	0.46447	4.26082	0.100261	1
Bradi4g31890	PF01762 PTHR11214 KOG2288 AT1G77810.2 Galactosyltransferase family protein LOC_Os09g27950.1 galactosyltransferase putative expressed	-1.29483	0.995984	0.100411	1
Bradi2g27700	PF04263 PF04265 PTHR13622 KOG3153 2.7.6.2 K00949 AT1G02880.3 TPK1 thiamin pyrophosphokinase1 LOC_Os05g30454.1 thiamin pyrophosphokinase 1 putative expressed	-0.816562	4.0618	0.10043	1
Bradi3g48140	PF00857 AT2G22570.1 ATNIC1 NIC1 nicotinamidase 1 LOC_Os02g39400.1 isochorismatase family protein putative expressed	-0.568714	4.83744	0.100472	1
Bradi1g54340	PTHR13832:SF13	-2.25425	-1.00255	0.10048	1
Bradi3g36010	PF00860 PTHR11119 KOG1292 AT5G62890.1 Xanthine/uracil permease family protein LOC_Os08g32500.1 nucleobase-ascorbate transporter putative expressed	0.557249	5.14275	0.100691	1
Bradi5g13170	PF08263 PF00560 PF00069 PF07714 PTHR23258 KOG1187 AT5G06940.1 Leucine-rich repeat receptor-like protein kinase family protein LOC_Os04g39650.1 receptor protein kinase CLAVATA1 precursor putative expressed	0.812502	2.20554	0.100929	1
Bradi3g40960	PF00536 PF07647 PTHR10627:SF2 AT3G07170.1 Sterile alpha motif (SAM) domain-containing protein LOC_Os08g41480.1 SAM domain containing protein putative expressed	0.70803	2.05803	0.100989	1
Bradi5g18170	PF00230 PTHR19139 KOG0223 K09872 AT4G00430.1 PIP1;4 PIP1E TMP-C plasma membrane intrinsic protein 1;4 LOC_Os04g47220.1 aquaporin protein putative expressed	-0.712699	9.52934	0.101011	1
Bradi2g04447	PF00892 PF03151 PF08449 PTHR11132 KOG1441 AT5G33320.1 ARAPPT CUE1 PPT Glucose-6-phosphate/phosphate translocator-related LOC_Os01g07730.1 phosphate/phosphoenolpyruvate translocator-related protein putative expressed	-0.60486	5.51695	0.101046	1
Bradi2g46220	PF01535 PTHR10483 AT5G46100.1 Pentatricopeptide repeat (PPR) superfamily protein LOC_Os01g48140.1 pentatricopeptide containing protein putative expressed	0.859182	0.452697	0.101082	1
Bradi2g37610	AT5G02640.1 LOC_Os05g02900.1 expressed protein	-1.77699	-0.667557	0.101167	1
Bradi5g05070	PF06026 PTHR11934 KOG3075 AT2G01290.1 RPI2 ribose-5-phosphate isomerase 2 LOC_Os04g24140.1 ribose-5-phosphate isomerase A putative expressed	0.469254	4.80659	0.101232	1
Bradi1g67240	PF04715 PF00425 PTHR11236 KOG1223 AT2G29690.1 ASA2 ATHANSYNAB anthranilate synthase 2 LOC_Os03g15780.1 anthranilate synthase component I-1 chloroplast precursor putative expressed	-1.19336	7.45098	0.101301	1
Bradi4g25880	PF00069 PF07714 PF03822 PTHR22982 KOG0583 AT5G58380.1 CIPK10 PKS2 SIP1 SNRK3.8 SOS3-interacting protein 1 LOC_Os12g02200.1 CAMK_KIN1/SNF1/Nim1_like.6 - CAMK includes calcium/calmodulin depedent protein kinases expressed	-0.565202	8.27228	0.101309	1
Bradi3g15110		-2.95569	-0.487295	0.101331	1
Bradi1g34727	PF02798 PF00043 PTHR11260 KOG0406 AT1G10360.1 ATGSTU18 GST29 GSTU18 glutathione S-transferase TAU 18 LOC_Os10g38340.1 glutathione S-transferase GSTU6 putative expressed	-4.25153	-1.72892	0.101415	1
Bradi3g44620	PF11930 PF00501 PTHR11968 KOG1175 6.2.1.1 K01895 AT5G36880.2 ACS acetyl-CoA synthetase LOC_Os02g32490.1 AMP-binding enzyme putative expressed	-0.494765	7.14436	0.101453	1
Bradi2g34060	PF00201 PTHR11926 KOG1192 AT3G53150.1 UGT73D1 UDP-glucosyl transferase 73D1 LOC_Os10g09990.1 cytokinin-O-glucosyltransferase 3 putative expressed	-1.78913	-0.656103	0.10147	1
Bradi3g36347	PF00067 PTHR19383 KOG0156 AT3G48280.1 CYP71A25 cytochrome P450 family 71 subfamily A polypeptide 25 LOC_Os08g01510.1 cytochrome P450 putative expressed	-0.630752	4.41009	0.10157	1
Bradi2g36740	AT1G09530.1 PAP3 PIF3 POC1 phytochrome interacting factor 3 LOC_Os05g04740.1 helix-loop-helix DNA-binding domain containing protein expressed	-1.01737	0.972264	0.10159	1
Bradi1g23930	PF01363 PTHR23164 AT1G20110.1 RING/FYVE/PHD zinc finger superfamily protein LOC_Os07g38580.1 zinc finger family protein putative expressed	-0.517106	4.26674	0.101773	1
Bradi3g27295	PF00252 PTHR12220 K02878 ATCG00790.1 ribosomal protein L16 LOC_Os10g21344.1 chloroplast 50S ribosomal protein L16 putative expressed	2.2407	-0.322083	0.101783	1
Bradi3g46680	PF04873 PF11001 AT2G27050.1 AtEIL1 EIL1 ETHYLENE-INSENSITIVE3-like 1 LOC_Os02g36510.1 ethylene-insensitive 3 putative expressed	-4.15744	-1.78619	0.101907	1
Bradi1g48757	PTHR12812 AT1G08030.1 TPST tyrosylprotein sulfotransferase LOC_Os06g06370.1 expressed protein	0.43278	6.21423	0.101939	1
novel_gene_273		-1.14752	0.741659	0.101939	1
Bradi3g23190	PF06200 PF09425 PTHR23418:SF2 AT3G43440.1 JAZ11 TIFY3A jasmonate-zim-domain protein 11 LOC_Os10g25230.1 ZIM domain containing protein putative expressed	-5.42279	-0.986299	0.101971	1
Bradi4g17217	PF00293 PTHR12629 KOG2839 AT3G26690.1 ATNUDT13 ATNUDX13 NUDX13 nudix hydrolase homolog 13 LOC_Os11g32750.1 hydrolase NUDIX family domain containing protein expressed	0.93433	1.71853	0.102094	1
Bradi4g36170	PF00400 PTHR19918 KOG0305 AT4G33270.1 CDC20.1 Transducin family protein / WD-40 repeat family protein LOC_Os04g51110.2 WD repeat-containing protein putative expressed	-1.13298	0.440831	0.102112	1
Bradi1g30980	PF00226 PTHR11821:SF50 AT1G80920.1 J8 Chaperone DnaJ-domain superfamily protein LOC_Os06g44160.1 heat shock protein DnaJ putative expressed	-2.33901	2.6498	0.10218	1
Bradi4g34240	AT5G21940.1 LOC_Os09g32330.1 expressed protein	-0.498364	4.90597	0.102261	1
Bradi3g00925	LOC_Os04g02520.1 Leucine Rich Repeat family protein expressed	-3.8956	-1.91501	0.102266	1
Bradi2g34330	LOC_Os01g07620.1 expressed protein	-3.9611	-1.88245	0.102299	1
Bradi3g15760		2.27622	-2.05846	0.102336	1
Bradi4g17365	PF00931 PTHR23155:SF15 KOG4658 AT3G07040.1 RPM1 RPS3 NB-ARC domain-containing disease resistance protein LOC_Os09g34160.1 resistance protein putative expressed	0.829037	2.16568	0.102352	1
Bradi4g24880	PF02142 PF01808 PTHR11692 KOG2555 AT2G35040.1 AICARFT/IMPCHase bienzyme family protein LOC_Os08g10570.2 bifunctional purine biosynthesis protein purH putative expressed	-3.82033	-1.94944	0.102389	1
Bradi4g09640	AT3G14460.1 LRR and NB-ARC domains-containing disease resistance protein LOC_Os07g04900.1 NBS-LRR disease resistance protein putative expressed	-1.33434	0.443339	0.102428	1
Bradi4g22007		-1.68692	0.0509144	0.103104	1
Bradi1g63585	PF10250 AT5G15740.1 O-fucosyltransferase family protein LOC_Os03g21090.1 auxin-independent growth promoter protein putative expressed	-1.77935	-0.666628	0.103268	1
Bradi3g06330	PF00067 PTHR19383 KOG0156 AT3G26330.1 CYP71B37 cytochrome P450 family 71 subfamily B polypeptide 37 LOC_Os02g09390.1 cytochrome P450 putative expressed	-3.8947	5.07657	0.103338	1
Bradi1g00370	LOC_Os11g09940.1 expressed protein	-0.722842	3.1264	0.103339	1
Bradi2g20850	PF00141 1.11.1.7 K00430 AT3G21770.1 Peroxidase superfamily protein LOC_Os05g41990.1 peroxidase precursor putative expressed	-1.15768	5.02841	0.103489	1
Bradi3g01837	PF03018 PF01419 PTHR21495 AT1G52120.1 Mannose-binding lectin superfamily protein LOC_Os12g09700.1 Jacalin-like lectin domain containing protein putative expressed	-2.99696	2.5871	0.103567	1
Bradi2g54150	PF00450 PTHR11802 KOG1282 4.1.2.11 K08249 AT3G07990.1 SCPL27 serine carboxypeptidase-like 27 LOC_Os01g61690.1 OsSCP5 - Putative Serine Carboxypeptidase homologue expressed	0.552524	4.78457	0.103764	1
novel_gene_181		-0.840918	1.80404	0.103773	1
Bradi2g58677	PF05694 PTHR23300 AT4G14030.1 SBP1 selenium-binding protein 1 LOC_Os01g68770.1 selenium-binding protein putative expressed	-0.633045	8.65159	0.103779	1
Bradi2g24680	PF00226 PF01556 PTHR11821 KOG0712 AT3G08910.1 DNAJ heat shock family protein LOC_Os01g65480.1 dnaJ domain containing protein expressed	0.922039	1.43812	0.103789	1
Bradi2g55920	PF03168 AT2G35980.1 ATNHL10 NHL10 YLS9 Late embryogenesis abundant (LEA) hydroxyproline-rich glycoprotein family LOC_Os01g64470.1 harpin-induced protein 1 domain containing protein expressed	-1.00382	2.27424	0.103835	1
Bradi2g30380	PF00854 PTHR11654 KOG1237 AT2G40460.1 Major facilitator superfamily protein LOC_Os05g27010.1 peptide transporter PTR3-A putative expressed	-1.73302	-0.698738	0.103999	1
Bradi1g04677	PF00646 AT5G49610.1 F-box family protein LOC_Os01g28150.1 OsFBX6 - F-box domain containing protein expressed	-4.0173	-1.85154	0.104048	1
Bradi4g19070	PF00810 PTHR10585 KOG3106 K10949 AT3G25040.1 ERD2B endoplasmic reticulum retention defective 2B LOC_Os11g28340.1 ER lumen protein retaining receptor putative expressed	-0.450761	4.88044	0.104112	1
Bradi2g60080	PF02182 PF05033 PF00856 PTHR22884 KOG1082 AT4G13460.1 SDG22 SET22 SUVH9 SU(VAR)3-9 homolog 9 LOC_Os08g45130.1 histone-lysine N-methyltransferase putative expressed	1.19616	0.109801	0.10414	1
Bradi4g24730	PF05633 AT1G18740.1 Protein of unknown function (DUF793) LOC_Os12g06780.1 expressed protein	-2.32194	-0.951749	0.104173	1
Bradi2g15590	PF04759 AT5G23100.1 Protein of unknown function DUF617 LOC_Os05g50160.1 DUF617 domain containing protein expressed	0.89675	2.67159	0.104209	1
Bradi4g02180	PF01657 AT4G23180.1 CRK10 RLK4 cysteine-rich RLK (RECEPTOR-like protein kinase) 10 LOC_Os12g41410.1 receptor-like protein kinase homolog RK20-1 putative expressed	-2.82793	0.196042	0.104224	1
Bradi1g14537	PF00154 PF03140 PTHR22942 AT1G79050.1 recA DNA recombination family protein LOC_Os11g17720.1 plant protein of unknown function domain containing protein expressed	-1.56539	0.640887	0.104271	1
Bradi3g15730	PF02458 AT1G03495.1 HXXXD-type acyl-transferase family protein LOC_Os08g07730.1 transferase family protein putative expressed	-1.01303	1.74182	0.104285	1
Bradi3g50250	PF00173 PTHR19359 KOG0537 AT5G53560.1 ATB5-A ATCB5-E B5 #2 CB5-E cytochrome B5 isoform E LOC_Os02g43360.1 cytochrome b5-like Heme/Steroid binding domain containing protein expressed	-1.01228	2.36173	0.104287	1
Bradi2g52510	PF09423 PF00149 PTHR22953 KOG1378 AT5G50400.1 ATPAP27 PAP27 purple acid phosphatase 27 LOC_Os01g58640.1 nucleotide pyrophosphatase/phosphodiesterase putative expressed	-1.4749	1.75433	0.104313	1
Bradi2g26830	AT4G25330.1 LOC_Os05g32100.1 expressed protein	-4.43034	-1.63978	0.104385	1
Bradi1g71510	PF00916 PF01740 PTHR11814 KOG0236 AT5G10180.1 AST68 SULTR2;1 slufate transporter 2;1 LOC_Os03g09940.1 sulfate transporter putative expressed	-0.8506	6.97125	0.104532	1
Bradi1g10017	PF00646 AT3G61590.1 HS HWS Galactose oxidase/kelch repeat superfamily protein LOC_Os03g51760.1 OsFBX109 - F-box domain containing protein expressed	0.786069	1.65156	0.104554	1
Bradi1g45867	PF00724 PTHR22893 KOG0134 AT1G76690.1 ATOPR2 OPR2 12-oxophytodienoate reductase 2 LOC_Os06g11240.1 12-oxophytodienoate reductase putative expressed	1.22354	-0.109972	0.104573	1
Bradi1g17840	PF00141 AT5G05340.1 Peroxidase superfamily protein LOC_Os07g48050.1 peroxidase precursor putative expressed	-0.682017	7.37401	0.104612	1
Bradi4g36850	PF02458 AT5G48930.1 HCT hydroxycinnamoyl-CoA shikimate/quinate hydroxycinnamoyl transferase LOC_Os09g37180.1 transferase family protein putative expressed	-1.00534	1.15308	0.104678	1
Bradi2g25527	PF01156 PTHR12304 KOG2938 AT5G18860.1 inosine-uridine preferring nucleoside hydrolase family protein LOC_Os05g33644.1 inosine-uridine preferring nucleoside hydrolase family protein putative expressed	-0.50319	6.60081	0.104727	1
Bradi1g51200	PF00916 PF01740 PTHR11814 KOG0236 AT3G15990.1 SULTR3;4 sulfate transporter 3;4 LOC_Os06g05160.1 sulfate transporter putative expressed	-0.556397	4.90706	0.104778	1
Bradi4g11040	LOC_Os01g48250.1 OsFBDUF5 - F-box and DUF domain containing protein expressed	0.825561	0.996533	0.104791	1
Bradi4g14990	AT1G03055.1 LOC_Os08g02210.2 expressed protein	-4.09648	-1.81734	0.104922	1
Bradi3g10430	PF03018 PTHR21495 AT1G58170.1 Disease resistance-responsive (dirigent-like protein) family protein LOC_Os11g07690.1 dirigent putative expressed	-2.0619	0.649881	0.104943	1
Bradi2g62770	LOC_Os11g02090.2 expressed protein	-2.39795	-0.899274	0.104943	1
Bradi1g30080	PF03087 AT1G76240.1 Arabidopsis protein of unknown function (DUF241) LOC_Os06g50980.1 expressed protein	1.69501	-0.422263	0.105032	1
Bradi3g08340	PF08263 PF00560 PTHR23258 AT5G25930.1 Protein kinase family protein with leucine-rich repeat domain LOC_Os02g12910.1 receptor-like protein kinase 5 precursor putative expressed	-0.890298	1.84952	0.105148	1
Bradi2g37090	PF00141 AT3G21770.1 Peroxidase superfamily protein LOC_Os04g04750.1 peroxidase precursor putative expressed	-3.55492	2.04282	0.105188	1
Bradi5g25000	PF02519 AT1G19840.1 SAUR-like auxin-responsive protein family LOC_Os04g56680.1 OsSAUR22 - Auxin-responsive SAUR gene family member expressed	1.06141	0.681932	0.105359	1
Bradi1g65557	AT5G58610.1 PHD finger transcription factor putative LOC_Os07g49290.1 PHD finger family protein putative expressed	-1.53632	0.193758	0.105493	1
Bradi3g58640	PF04674 AT4G08950.1 EXO Phosphate-responsive 1 family protein LOC_Os02g52000.1 phosphate-induced protein 1 conserved region domain containing protein expressed	1.2571	0.532224	0.105503	1
Bradi4g14070	PF00079 PTHR11461 KOG2392 AT1G47710.1 Serine protease inhibitor (SERPIN) family protein LOC_Os11g12420.1 serpin domain containing protein putative expressed	2.38025	-2.48501	0.105551	1
Bradi4g36990	PF02519 AT1G29420.1 SAUR-like auxin-responsive protein family LOC_Os09g37400.1 OsSAUR45 - Auxin-responsive SAUR gene family member expressed	1.20979	-0.0960536	0.10559	1
Bradi4g13580	PF07468 PF01117 PF03318	-1.89692	6.25044	0.105629	1
Bradi3g45260	PF00282 PTHR11999 KOG0629 4.1.1.22 K01590 AT1G43710.1 emb1075 Pyridoxal phosphate (PLP)-dependent transferases superfamily protein LOC_Os02g33710.1 decarboxylase putative expressed	-1.12911	6.0347	0.106068	1
Bradi5g09837	PF00125 PTHR11426 KOG1745 AT1G09200.1 Histone superfamily protein LOC_Os06g06480.1 Core histone H2A/H2B/H3/H4 domain containing protein putative expressed	-3.83082	-1.94748	0.106071	1
Bradi4g36970	PF00201 PTHR11926 KOG1192 AT3G16520.3 UGT88A1 UDP-glucosyl transferase 88A1 LOC_Os01g53350.1 anthocyanidin 5 3-O-glucosyltransferase putative expressed	-5.05455	4.16871	0.106208	1
Bradi5g22880	AT5G53890.1 AtPSKR2 PSKR2 phytosylfokine-alpha receptor 2 LOC_Os07g01710.1 phytosulfokine receptor precursor putative expressed	-2.97214	0.314948	0.106294	1
Bradi4g21990	PF00069 PF07714 PTHR23258 KOG1187 AT4G21410.1 CRK29 cysteine-rich RLK (RECEPTOR-like protein kinase) 29 LOC_Os11g11890.1 protein kinase domain containing protein expressed	-0.566977	6.65633	0.106339	1
Bradi2g60170	PF03492 AT5G38020.1 S-adenosyl-L-methionine-dependent methyltransferases superfamily protein LOC_Os06g22440.1 SAM dependent carboxyl methyltransferase putative expressed	-1.89805	3.92857	0.10644	1
Bradi2g19730	LOC_Os01g72600.1 spotted leaf 11 putative expressed	1.73991	-1.88386	0.106525	1
Bradi4g42020	PF08263 PF00560 PTHR23258 KOG0472 AT3G47570.1 Leucine-rich repeat protein kinase family protein LOC_Os02g40180.1 receptor-like protein kinase 5 precursor putative expressed	-1.28934	-0.0111032	0.106566	1
Bradi4g27440	PF08263 PF00560 PF00069 PF07714 PTHR23258 KOG1187 AT1G55610.1 BRL1 BRI1 like LOC_Os09g12240.1 serine/threonine-protein kinase BRI1-like 1 precursor putative expressed	0.824589	4.68742	0.10679	1
Bradi4g33280	PF01501 AT5G47780.1 GAUT4 galacturonosyltransferase 4 LOC_Os09g30280.1 glycosyl transferase 8 domain containing protein putative expressed	0.672883	2.36384	0.106808	1
Bradi3g54370	PF03662 PTHR14363 AT5G34940.2 AtGUS3 GUS3 glucuronidase 3 LOC_Os02g55870.1 heparanase-like protein precursor putative expressed	-0.580999	5.70231	0.107041	1
Bradi1g29610		1.04659	1.59299	0.107091	1
Bradi1g59420	PF00083 PF07690 PTHR11600 KOG0254 AT3G19940.1 Major facilitator superfamily protein LOC_Os07g01560.1 transporter family protein putative expressed	-0.906344	4.71998	0.107143	1
Bradi2g45050	AT3G03341.1	-7.7699	0.983588	0.107185	1
Bradi1g01870	PF02678 PF05726 PTHR13903 K06911 AT2G43120.1 RmlC-like cupins superfamily protein LOC_Os03g62790.1 pirin putative expressed	-0.685361	5.60285	0.107403	1
Bradi2g58060	PF00535 KOG2547 AT2G19880.2 Nucleotide-diphospho-sugar transferases superfamily protein LOC_Os01g67870.1 expressed protein	-0.46008	5.49344	0.107518	1
Bradi3g15700	PF02458 AT3G29670.1 HXXXD-type acyl-transferase family protein LOC_Os08g07730.1 transferase family protein putative expressed	-4.2296	-1.75393	0.107561	1
Bradi2g38670	PF00141 AT4G11290.1 Peroxidase superfamily protein LOC_Os05g04410.1 peroxidase precursor putative expressed	-2.23158	2.28546	0.107576	1
Bradi3g10090	AT4G32750.1 LOC_Os02g17250.1 expressed protein	-1.107	1.41504	0.107617	1
Bradi4g08320	PF03492 PTHR11630:SF24 AT3G11480.1 ATBSMT1 BSMT1 S-adenosyl-L-methionine-dependent methyltransferases superfamily protein LOC_Os02g48770.1 SAM dependent carboxyl methyltransferase putative expressed	-4.0196	-1.8511	0.107724	1
Bradi1g24420	PF00579 PTHR11766 KOG2623 AT3G02660.1 emb2768 Tyrosyl-tRNA synthetase class Ib bacterial/mitochondrial LOC_Os01g31610.1 tyrosyl-tRNA synthetase putative expressed	1.65139	-1.85097	0.107727	1
Bradi4g19167	PTHR12549 AT4G00990.1 Transcription factor jumonji (jmjC) domain-containing protein LOC_Os02g58210.1 jmjC domain containing protein expressed	-1.65984	-0.755256	0.108004	1
Bradi3g37240	PF00389 PF02826 PF00670 PF07991 PF01842 PTHR10996 KOG0068 AT1G17745.1 PGDH D-3-phosphoglycerate dehydrogenase LOC_Os08g34720.1 D-3-phosphoglycerate dehydrogenase chloroplast precursor putative expressed	-0.763372	7.94293	0.108036	1
Bradi3g54930	AT5G28910.2 LOC_Os02g56500.5 expressed protein	-4.10989	-1.81551	0.108039	1
Bradi1g78510	PF02150 PF01096 PTHR11239 KOG2691 K03017 AT3G16980.1 NRPB9A NRPD9A NRPE9A RNA polymerases M/15 Kd subunit LOC_Os03g01230.2 DNA-directed RNA polymerase II subunit RPB9 putative expressed	-1.04088	0.992548	0.108051	1
Bradi4g35336	PTHR12655 KOG2763 AT5G48370.1 Thioesterase/thiol ester dehydrase-isomerase superfamily protein LOC_Os09g34190.1 acyl-coenzyme A thioesterase 10 mitochondrial precursor putative expressed	-0.704582	3.81331	0.108099	1
Bradi1g43820	PF00026 PTHR13683 KOG1339 AT1G49050.1 Eukaryotic aspartyl protease family protein LOC_Os06g15760.1 eukaryotic aspartyl protease domain containing protein expressed	-0.461442	4.84758	0.108167	1
Bradi3g14710	PF01397 PF03936 AT4G16730.1 TPS02 terpene synthase 02 LOC_Os08g04500.1 terpene synthase putative expressed	-3.4776	3.29799	0.108242	1
Bradi4g22653	LOC_Os11g10470.1 expressed protein	-2.879	2.922	0.108286	1
Bradi4g08280	PF00560 PTHR23258 AT3G47110.1 Leucine-rich repeat protein kinase family protein LOC_Os02g12440.1 receptor kinase putative expressed	-3.82069	-1.94937	0.108289	1
Bradi5g11840	PF03959 PTHR22778 KOG2551 AT4G24380.1 LOC_Os04g37710.1 serine hydrolase domain containing protein expressed	-0.607684	5.4087	0.108388	1
Bradi4g38240	PF00004 PF07724 PTHR11638 AT1G74310.1 ATHSP101 HOT1 HSP101 heat shock protein 101 LOC_Os02g33420.1 ATPase AAA family protein expressed	2.36961	-2.48407	0.108441	1
Bradi1g74970	LOC_Os03g05700.1 expressed protein	-6.55747	2.84414	0.108491	1
Bradi5g22110	PF05627 AT5G55850.1 NOI RPM1-interacting protein 4 (RIN4) family protein LOC_Os04g52950.1 nitrate-induced NOI protein expressed	2.3706	-2.48415	0.10851	1
Bradi1g44930	PF05691 2.4.1.67 K06611 AT4G01970.1 AtSTS STS stachyose synthase LOC_Os01g07530.1 uncharacterized glycosyltransferase putative expressed	2.36995	-2.4841	0.108519	1
Bradi4g09040	PF00067 PTHR19383 KOG0158 AT2G26170.1 CYP711A1 MAX1 cytochrome P450 family 711 subfamily A polypeptide 1 LOC_Os01g50590.1 cytochrome P450 putative expressed	-1.34899	1.26643	0.10853	1
Bradi2g08680	PF05512 AT5G46530.1 AWPM-19-like family protein LOC_Os01g14530.1 AWPM-19-like membrane family protein putative expressed	-0.796729	2.30923	0.108541	1
Bradi2g08170	AT3G49290.1 ABIL2 ABL interactor-like protein 2 LOC_Os01g13530.1 ABIL2 putative expressed	0.576401	3.15416	0.108566	1
Bradi1g61370	PF00646 AT1G11620.1 F-box and associated interaction domains-containing protein LOC_Os03g25250.1 OsFBX90 - F-box domain containing protein expressed	-3.89239	-1.91556	0.108595	1
Bradi2g19160	PF00201 PTHR11926 KOG1192 AT3G16520.3 UGT88A1 UDP-glucosyl transferase 88A1 LOC_Os05g45180.1 anthocyanidin 5 3-O-glucosyltransferase putative expressed	-1.35444	5.10557	0.108682	1
Bradi3g44190	PTHR11214:SF1 AT4G32110.1 Beta-1 3-N-Acetylglucosaminyltransferase family protein LOC_Os02g30780.1 LGC1 putative expressed	0.996563	-0.243566	0.108809	1
Bradi1g74185	PF01535 PTHR10483 AT3G23020.1 Tetratricopeptide repeat (TPR)-like superfamily protein LOC_Os03g06710.1 PPR repeat domain containing protein putative expressed	-0.619099	3.30412	0.108878	1
Bradi2g62400	PF00023 PTHR18958 KOG4412 AT2G28840.1 XBAT31 XB3 ortholog 1 in Arabidopsis thaliana LOC_Os05g02130.1 ankyrin repeat domain-containing protein 28 putative expressed	0.560948	3.55622	0.108963	1
Bradi5g14220	PTHR11260:SF11 AT5G62480.2 ATGSTU9 GST14 GST14B GSTU9 glutathione S-transferase tau 9 LOC_Os09g29200.1 glutathione S-transferase putative expressed	-3.82563	-1.94851	0.10899	1
Bradi1g68927	PF00141 AT5G06730.1 Peroxidase superfamily protein LOC_Os03g13180.1 peroxidase precursor putative expressed	2.36644	-2.4838	0.109234	1
Bradi3g16080	AT4G11000.1 Ankyrin repeat family protein LOC_Os06g19110.1 cadmium tolerance factor putative expressed	0.984581	0.962518	0.109256	1
Bradi1g73160	AT3G47710.1 BHLH161 BNQ3 BANQUO 3 LOC_Os10g26460.1 bHLH family protein putative expressed	-2.06324	0.648	0.109292	1
Bradi5g23530	PF07762 LOC_Os05g16140.1 expressed protein	-3.82673	-1.94831	0.109344	1
Bradi1g50130	AT5G54165.1 LOC_Os06g04230.1 expressed protein	-1.54227	2.60892	0.109402	1
Bradi5g13650	PF00612 AT3G49260.3 iqd21 IQ-domain 21 LOC_Os06g23390.1 IQ calmodulin-binding motif family protein putative expressed	0.784611	0.999232	0.109434	1
Bradi1g61967	PTHR23125 AT4G03630.1 RNI-like superfamily protein LOC_Os08g09450.1 OsFBL41 - F-box domain and LRR containing protein expressed	-1.46073	1.73931	0.109443	1
Bradi1g05010	AT1G69970.2 CLE26 CLAVATA3/ESR-RELATED 26 LOC_Os07g09625.1 expressed protein	-3.97605	-1.88021	0.109498	1
Bradi3g19880	PF10497 AT5G38690.1 Zinc-finger domain of monoamine-oxidase A repressor R1 protein LOC_Os02g20950.1 expressed protein	-3.05334	0.408912	0.109551	1
Bradi2g20977	PF02874 PF00006 PF00306 PTHR15184 KOG1350 3.6.3.14 K02112 ATCG00480.1 ATP synthase subunit beta LOC_Os10g21266.1 ATP synthase subunit beta putative expressed	2.35027	0.574232	0.109613	1
Bradi2g62250	PTHR18958 KOG4412 AT1G03670.1 ankyrin repeat family protein LOC_Os11g14570.2 expressed protein	-1.81595	-0.638805	0.109624	1
Bradi1g76500	PF03094 K08472 AT1G11310.1 ATMLO2 MLO2 PMR2 Seven transmembrane MLO family protein LOC_Os03g03700.1 MLO domain containing protein putative expressed	-0.587523	4.72978	0.109675	1
Bradi4g32980	PF10250 AT5G15740.1 O-fucosyltransferase family protein LOC_Os09g29940.1 auxin-independent growth promoter protein putative expressed	-0.705443	3.65454	0.109711	1
Bradi5g20380	PF08488 PF07645 PF00069 PF07714 PTHR23258 KOG1187 AT1G21270.1 WAK2 wall-associated kinase 2 LOC_Os04g51050.1 OsWAK53b - OsWAK receptor-like protein kinase expressed	-0.759499	2.91351	0.109759	1
Bradi2g55297	PTHR23083:SF19 AT2G29670.1 Tetratricopeptide repeat (TPR)-like superfamily protein LOC_Os01g63620.1 expressed protein	-1.05805	4.33211	0.110011	1
Bradi5g11340	PF00654 PF00571 PTHR11689 KOG0474 AT5G49890.1 ATCLC-C CLC-C chloride channel C ChrSy.fgenesh.mRNA.37 expressed protein	-1.12001	7.54353	0.110188	1
Bradi2g25480	PF01535 PTHR10483 AT4G14170.1 Pentatricopeptide repeat (PPR) superfamily protein LOC_Os05g33920.1 pentatricopeptide putative expressed	-1.83018	-0.626444	0.110274	1
Bradi2g37190	PF00931 PTHR23155 AT3G07040.1 RPM1 RPS3 NB-ARC domain-containing disease resistance protein LOC_Os10g04110.1 MLA6 protein putative expressed	-0.73001	2.71986	0.110279	1
Bradi4g15047	PF07714 PF00069 PTHR23258 KOG1187 AT4G23160.1 CRK8 cysteine-rich RLK (RECEPTOR-like protein kinase) 8 LOC_Os11g11780.1 cysteine-rich receptor-like protein kinase 21 precursor putative expressed	-0.583647	5.67856	0.110294	1
Bradi2g01185	PF00646 AT1G47765.1 F-box and associated interaction domains-containing protein LOC_Os10g04700.2 OsFBX361 - F-box domain containing protein expressed	-0.759933	2.74772	0.110313	1
Bradi3g36697	PF00535 AT5G03760.1 ATCSLA09 ATCSLA9 CSLA09 CSLA9 RAT4 Nucleotide-diphospho-sugar transferases superfamily protein LOC_Os08g33740.1 CSLA11 - cellulose synthase-like family A expressed	-0.790771	5.69242	0.110399	1
Bradi3g38227	PF03763 AT1G45207.2 Remorin family protein LOC_Os08g36760.1 remorin C-terminal domain containing protein putative expressed	-0.445314	5.82389	0.110403	1
Bradi5g04040	AT3G18330.1 F-box family protein LOC_Os07g02890.1 OsFBX209 - F-box domain containing protein expressed	2.36368	-2.48357	0.110419	1
Bradi5g25040	AT5G38170.1 Bifunctional inhibitor/lipid-transfer protein/seed storage 2S albumin superfamily protein LOC_Os03g02050.1 LTPL151 - Protease inhibitor/seed storage/LTP family protein precursor expressed	-2.52692	-0.813113	0.110445	1
Bradi2g41187	PF08351 PF05127 PTHR10925 KOG2036 2.3.1.- K14521 AT1G10490.1 Domain of unknown function (DUF1726) ;Putative ATPase (DUF699) LOC_Os12g07300.1 N-acetyltransferase 10 putative expressed	0.419075	5.65717	0.110526	1
novel_gene_312		-4.26373	-1.72715	0.11054	1
Bradi3g21040	PF03059 AT1G56430.1 ATNAS4 NAS4 nicotianamine synthase 4 LOC_Os03g19427.1 nicotianamine synthase putative expressed	1.29054	-0.446105	0.110625	1
Bradi4g38370	PF01222 PF06966 PTHR21257 KOG1435 1.3.1.70 K00222 AT3G52940.1 ELL1 FK HYD2 Ergosterol biosynthesis ERG4/ERG24 family LOC_Os01g25189.1 delta14-sterol reductase putative expressed	-0.731874	2.88773	0.110654	1
Bradi1g72457	PF00847 AT1G72360.2 HRE1 Integrase-type DNA-binding superfamily protein LOC_Os03g08470.2 AP2 domain containing protein expressed	0.731002	5.71511	0.110656	1
Bradi1g53850	PF00011 PTHR11527 KOG0710 AT1G53540.1 HSP20-like chaperones superfamily protein LOC_Os03g15960.1 hsp20/alpha crystallin family protein putative expressed	-4.43638	-1.61833	0.110707	1
Bradi2g40970	PF00641 PTHR23111 AT3G15680.1 Ran BP2/NZF zinc finger-like superfamily protein LOC_Os01g37460.1 zinc finger family protein putative expressed	-0.743899	3.16487	0.110731	1
Bradi4g42150	PF00324 PTHR11785 KOG1286 AT5G04770.1 ATCAT6 CAT6 cationic amino acid transporter 6 LOC_Os11g05690.2 amino acid permease family protein putative expressed	-1.43462	0.704275	0.110912	1
Bradi4g02600	PF02309 AT3G04730.1 IAA16 indoleacetic acid-induced protein 16 LOC_Os12g40890.1 OsIAA30 - Auxin-responsive Aux/IAA gene family member expressed	0.448718	7.50101	0.110971	1
Bradi3g06670	PF07716 PF00170 AT1G45249.1 ABF2 AREB1 ATAREB1 abscisic acid responsive elements-binding factor 2 LOC_Os02g09830.1 bZIP transcription factor domain containing protein expressed	-4.29484	-1.70115	0.111051	1
Bradi5g11790	AT4G37030.1 LOC_Os04g37670.1 steroid nuclear receptor ligand-binding putative expressed	-1.8677	2.77089	0.111167	1
Bradi1g27980	PF01127 PTHR10978 LOC_Os07g33680.1 succinate dehydrogenase subunit 3 putative expressed	-0.554002	3.87736	0.111272	1
Bradi4g07920	PF03061 PTHR21660 KOG3328 AT1G04290.1 Thioesterase superfamily protein LOC_Os01g65950.1 thioesterase family protein putative expressed	-0.493346	4.35289	0.111272	1
Bradi4g28570	PF05185 PF06325 PF02475 PF05175 PF08241 PTHR11006 KOG1499 2.1.1.- K11434 AT4G29510.1 ATPRMT11 ATPRMT1B PRMT11 PRMT1B arginine methyltransferase 11 LOC_Os09g19560.1 methyltransferase putative expressed	0.416063	6.32463	0.111277	1
Bradi1g68270	PF05922 PF00082 PF02225 PTHR10795 AT4G34980.1 SLP2 subtilisin-like serine protease 2 LOC_Os03g13930.1 OsSub28 - Putative Subtilisin homologue expressed	0.674874	2.68112	0.111337	1
Bradi1g73720	PF00861 AT1G14205.1 Ribosomal L18p/L5e family protein LOC_Os03g07340.1 ribosomal L18p/L5e family protein putative expressed	0.971655	0.0745089	0.111422	1
Bradi2g05430	PF03531 PF08512 PF00505 PTHR13711 KOG0526 AT3G28730.1 ATHMG HMG NFD SSRP1 high mobility group LOC_Os01g08970.1 SSRP1-like FACT complex subunit putative expressed	0.599201	2.70305	0.111542	1
Bradi2g27840	AT3G62810.1 complex 1 family protein / LVR family protein LOC_Os05g30030.1 expressed protein	-0.677936	3.02666	0.111572	1
Bradi1g53630	PF05922 PF00082 PTHR10795 AT5G58840.1 Subtilase family protein LOC_Os03g40830.1 OsSub30 - Putative Subtilisin homologue expressed	-3.74312	-1.98438	0.111584	1
Bradi1g58000	PF00139 PF00069 PF07714 PTHR23258 KOG1187 AT2G37710.1 RLK receptor lectin kinase LOC_Os07g03970.1 lectin-like receptor kinase 7 putative expressed	-0.66218	3.88492	0.111733	1
Bradi3g35840	PF00067 PTHR19383 KOG0157 AT1G12740.1 CYP87A2 cytochrome P450 family 87 subfamily A polypeptide 2 LOC_Os03g45619.2 cytochrome P450 putative expressed	-3.84906	2.02907	0.111762	1
Bradi2g47550	PF03492 AT4G36470.1 S-adenosyl-L-methionine-dependent methyltransferases superfamily protein LOC_Os01g50610.1 SAM dependent carboxyl methyltransferase putative expressed	0.840631	0.88832	0.111899	1
Bradi4g31660	AT2G31945.1 LOC_Os09g27410.1 expressed protein	-1.26171	0.846327	0.112018	1
Bradi4g11810	PF00646 AT5G56420.1 F-box/RNI-like/FBD-like domains-containing protein LOC_Os11g42240.1 OsFBX431 - F-box domain containing protein expressed	1.35061	-1.02088	0.112095	1
Bradi2g05790	PF00155 PTHR11751 KOG0256 4.4.1.14 K01762 AT4G26200.1 ACS7 ATACS7 1-amino-cyclopropane-1-carboxylate synthase 7 LOC_Os05g25490.1 aminotransferase classes I and II domain containing protein expressed	1.11007	2.10319	0.112137	1
Bradi3g09610	PF08263 PF00560 PTHR23258 KOG0472 AT2G34930.1 disease resistance family protein / LRR family protein LOC_Os11g35410.1 expressed protein	-1.09545	1.23438	0.112172	1
Bradi3g40590	PF00566 PTHR22957 KOG1091 AT4G29950.1 Ypt/Rab-GAP domain of gyp1p superfamily protein LOC_Os08g40620.1 rabGAP/TBC domain-containing protein putative expressed	-0.469424	6.91572	0.112263	1
Bradi5g10770	PF05794 PTHR12832 KOG1981 AT1G22930.1 T-complex protein 11 LOC_Os04g35840.1 T-complex protein 11 putative expressed	-0.731879	7.72183	0.112304	1
Bradi1g26040	PF01061 PF08370 PF00005 PTHR19241 KOG0065 AT2G36380.1 ATPDR6 PDR6 pleiotropic drug resistance 6 LOC_Os11g37700.1 pleiotropic drug resistance protein putative expressed	-2.17669	5.4126	0.112417	1
Bradi5g14513	AT3G59680.1 LOC_Os04g41860.1 expressed protein	1.63936	-1.27539	0.112425	1
Bradi2g48440		1.00652	-0.123251	0.112485	1
Bradi1g07936	PF00010 AT3G19500.1 basic helix-loop-helix (bHLH) DNA-binding superfamily protein LOC_Os03g55220.1 bHelix-loop-helix transcription factor putative expressed	1.09362	1.30065	0.112525	1
Bradi3g01640	PF01704 PTHR11952 KOG2638 2.7.7.9 K00963 AT5G17310.2 AtUGP2 UGP2 UDP-glucose pyrophosphorylase 2 LOC_Os02g02560.1 UTP--glucose-1-phosphate uridylyltransferase putative expressed	-0.497395	5.53147	0.112624	1
Bradi1g05410	PF02309 AT1G04240.1 IAA3 SHY2 AUX/IAA transcriptional regulator family protein LOC_Os03g58350.1 OsIAA14 - Auxin-responsive Aux/IAA gene family member expressed	0.600167	2.74528	0.112658	1
Bradi2g18200	PF00010 AT3G21330.1 basic helix-loop-helix (bHLH) DNA-binding superfamily protein LOC_Os05g46370.1 bHelix-loop-helix transcription factor putative expressed	-1.17327	0.887858	0.1128	1
Bradi3g02606	PF01535 PTHR10483 AT3G12770.1 MEF22 mitochondrial editing factor 22 LOC_Os02g03420.1 pentatricopeptide repeat-containing protein putative expressed	-1.94469	-0.535465	0.112859	1
Bradi3g29670	LOC_Os02g42450.1 RIPER1 - Ripening-related family protein precursor expressed	-2.19266	-1.05216	0.112877	1
Bradi3g39370	LOC_Os08g38960.1 expressed protein	1.31158	-0.333155	0.112914	1
novel_gene_115		-3.89747	-1.91479	0.113065	1
Bradi3g59380	PF02365 AT5G39820.1 anac094 NAC094 NAC domain containing protein 94 LOC_Os08g33910.1 no apical meristem protein putative expressed	1.39206	-0.394788	0.113148	1
Bradi5g09470	PF04520 AT3G15040.1 Protein of unknown function DUF584 LOC_Os04g33760.1 DUF584 domain containing protein putative expressed	-1.97997	-0.508894	0.113503	1
Bradi3g58015	PF00847 AT2G33710.2 Integrase-type DNA-binding superfamily protein LOC_Os02g52670.1 AP2 domain containing protein expressed	-4.62412	-1.53142	0.113519	1
Bradi2g00824	PF01373 AT4G00490.1 BAM2 BMY9 beta-amylase 2 LOC_Os09g39570.1 beta-amylase putative expressed	-2.35888	-0.930797	0.113572	1
Bradi2g52110	PF00561 PTHR10992 KOG1454 3.1.1.78 K08233 AT2G23620.1 ATMES1 MES1 methyl esterase 1 LOC_Os01g57770.1 OsPOP4 - Putative Prolyl Oligopeptidase homologue expressed	-1.27112	5.16403	0.113584	1
Bradi2g25000	PTHR13683 AT1G25510.1 Eukaryotic aspartyl protease family protein LOC_Os01g04710.1 aspartic proteinase putative expressed	-4.74789	-1.45604	0.11374	1
Bradi3g60740	PF03547 KOG2722 AT1G20925.1 Auxin efflux carrier family protein LOC_Os09g38130.1 auxin efflux carrier component putative expressed	-2.42849	-0.880469	0.113911	1
Bradi1g13760	PF03055 PTHR10543 KOG1285 1.13.11.51 K09840 AT1G78390.1 ATNCED9 NCED9 nine-cis-epoxycarotenoid dioxygenase 9 LOC_Os03g44380.1 9-cis-epoxycarotenoid dioxygenase 1 chloroplast precursor putative expressed	1.89929	0.705468	0.113965	1
Bradi2g47110	PF02798 PF00043 PTHR11260 KOG0406 AT1G10360.1 ATGSTU18 GST29 GSTU18 glutathione S-transferase TAU 18 LOC_Os01g49720.1 glutathione S-transferase putative expressed	-0.701239	3.26699	0.11405	1
Bradi1g33087	PF00514 PTHR23315 AT1G61350.1 ARM repeat superfamily protein LOC_Os06g46995.1 armadillo/beta-catenin repeat family protein putative expressed	-0.639873	3.63153	0.114141	1
Bradi1g11187	PF04576 AT1G70750.1 Protein of unknown function DUF593 LOC_Os03g50100.1 expressed protein	0.420803	5.41437	0.114208	1
Bradi3g14850	PF01764 KOG4569 AT4G16820.1 PLA-I{beta]2 alpha/beta-Hydrolases superfamily protein LOC_Os08g04800.1 triacylglycerol lipase like protein putative expressed	1.99112	-1.43827	0.114259	1
novel_gene_374		-4.21174	-1.75639	0.114285	1
Bradi2g61030	AT5G12340.1 LOC_Os01g72360.1 expressed protein	-3.89705	-1.91484	0.114306	1
Bradi1g71630	PF00806 PTHR12537 KOG1488 AT4G25880.2 APUM6 PUM6 pumilio 6 LOC_Os03g09300.1 pumilio-family RNA binding repeat containing protein expressed	-4.76798	-1.41667	0.114334	1
Bradi1g37686	AT2G13770.1 LOC_Os12g12680.1 transposon protein putative Pong sub-class expressed	-1.06146	0.665911	0.114338	1
Bradi4g10105	PF00646 LOC_Os10g10980.1 OsFBX379 - F-box domain containing protein expressed	-3.95946	-1.88266	0.11435	1
Bradi1g28320	PF00139 PF00069 PF07714 PTHR23258 KOG1187 AT5G10530.1 Concanavalin A-like lectin protein kinase family protein LOC_Os08g02996.1 receptor-like kinase putative expressed	-1.17123	1.94614	0.114428	1
Bradi3g42810	PF00036 PTHR10183 KOG0037 K13448 AT3G10300.3 Calcium-binding EF-hand family protein LOC_Os08g44390.2 EF hand family protein putative expressed	-1.35077	1.05224	0.11446	1
Bradi1g46730	PF00179 PTHR11621 KOG0894 6.3.2.19 K04554 AT1G17280.1 UBC34 ubiquitin-conjugating enzyme 34 LOC_Os06g09330.1 ubiquitin-conjugating enzyme putative expressed	-0.437349	5.43789	0.114504	1
Bradi2g60230	PF00931 PF00560 PTHR23155 KOG4658 AT3G14460.1 LRR and NB-ARC domains-containing disease resistance protein LOC_Os01g71114.1 disease resistance protein RGA4 putative expressed	-0.616313	4.22607	0.1146	1
Bradi2g59590	LOC_Os09g04430.1 expressed protein	-2.23507	-1.01858	0.114659	1
Bradi1g48050	PF05691 AT5G20250.4 DIN10 Raffinose synthase family protein LOC_Os06g07600.1 uncharacterized glycosyltransferase putative expressed	-1.18917	3.77808	0.114759	1
Bradi5g27510	PF00366 PTHR10744 KOG1740 K02961 AT1G79850.1 CS17 PRPS17 RPS17 ribosomal protein S17 LOC_Os04g59494.1 transportin-2 putative expressed	2.22714	-2.17255	0.11481	1
Bradi1g46080		-1.04591	0.777332	0.114875	1
Bradi2g53770	AT2G30230.1 LOC_Os05g39710.1 expressed protein	1.03216	1.80487	0.114896	1
Bradi3g27327	PF02392 ATCG00520.1 unfolded protein binding LOC_Os02g24604.1 photosystem I assembly protein ycf4 putative expressed	2.26219	0.0714625	0.114912	1
Bradi2g31626	PF02984 PTHR10177 AT1G44110.1 CYCA1;1 Cyclin A1;1 LOC_Os05g14730.2 cyclin-A1 putative expressed	-1.49437	-0.110867	0.114943	1
Bradi5g23580	AT3G47710.1 BHLH161 BNQ3 BANQUO 3 LOC_Os04g54900.1 bHLH family protein putative expressed	-0.979815	1.03772	0.115057	1
Bradi3g16645	AT2G35736.1 LOC_Os08g05970.1 expressed protein	-5.24494	1.58198	0.115153	1
Bradi2g07090	PF00313 PF08206 PF00098 PTHR11544 KOG3070 AT4G36020.1 CSDP1 cold shock domain protein 1 LOC_Os08g03520.1 retrotransposon protein putative Ty1-copia subclass expressed	0.441676	4.94483	0.115166	1
Bradi3g18740	PF00097 PTHR22764 AT5G10650.1 RING/U-box superfamily protein LOC_Os08g14320.1 zinc finger C3HC4 type domain containing protein expressed	-1.73897	-0.696281	0.115198	1
Bradi3g31787	PF02798 PF00043 PTHR11260 KOG0406 AT1G10360.1 ATGSTU18 GST29 GSTU18 glutathione S-transferase TAU 18 LOC_Os10g38590.1 glutathione S-transferase N-terminal domain containing protein expressed	-3.9641	5.69747	0.115241	1
Bradi1g26470	PF07732 PF00394 PF07731 PTHR11709 KOG1263 AT1G76160.1 sks5 SKU5 similar 5 LOC_Os07g32660.1 monocopper oxidase putative expressed	0.382196	6.54975	0.115243	1
Bradi4g05530	PF01453 PF07714 PF00069 PTHR23258 KOG1187 AT4G32300.1 SD2-5 S-domain-2 5 LOC_Os04g23760.1 lectin protein kinase family protein putative expressed	-2.17607	-1.05717	0.115277	1
Bradi5g00980	PF00067 PTHR19383 KOG0156 1.14.13.- K12153 AT4G39950.1 CYP79B2 cytochrome P450 family 79 subfamily B polypeptide 2 LOC_Os03g37290.1 cytochrome P450 putative expressed	-1.57417	3.0057	0.115283	1
Bradi4g19030	PF04669 AT1G67330.1 Protein of unknown function (DUF579) LOC_Os11g29780.1 plant-specific domain TIGR01627 family protein expressed	0.781058	2.11938	0.115305	1
Bradi2g23990	AT3G11600.1 LOC_Os05g37030.1 expressed protein	-3.74496	-1.98402	0.115355	1
Bradi3g44950	AT5G04750.1 F1F0-ATPase inhibitor protein putative LOC_Os02g33070.1 expressed protein	-1.52862	2.59432	0.115372	1
Bradi4g35310	AT1G21500.1 LOC_Os09g34140.2 expressed protein	-0.62388	5.00939	0.115379	1
Bradi2g12990	PF00011 PTHR11527 KOG0710 AT1G53540.1 HSP20-like chaperones superfamily protein LOC_Os01g04360.1 hsp20/alpha crystallin family protein putative expressed	-1.22051	0.805561	0.115437	1
Bradi2g20750	PF08241 AT2G16030.1 S-adenosyl-L-methionine-dependent methyltransferases superfamily protein LOC_Os05g42140.1 methyltransferase domain containing protein expressed	-1.21434	-0.0736577	0.115554	1
Bradi5g22870	PF00560 PTHR23258 AT5G53890.1 AtPSKR2 PSKR2 phytosylfokine-alpha receptor 2 LOC_Os07g01710.1 phytosulfokine receptor precursor putative expressed	-4.36258	-1.6703	0.115563	1
Bradi1g08820	AT5G11460.1 Protein of unknown function (DUF581) LOC_Os03g53520.1 expressed protein	-0.756524	4.5359	0.115574	1
Bradi2g37620	PF08263 PF00560 PTHR23258 KOG4579 AT1G35710.1 Protein kinase family protein with leucine-rich repeat domain LOC_Os02g17710.1 receptor-like protein kinase 5 precursor putative expressed	-1.71045	-0.714526	0.115709	1
Bradi3g33120	PF03330 PF01357 AT1G65680.1 ATEXPB2 ATHEXP BETA 1.4 EXPB2 expansin B2 LOC_Os10g40700.1 expansin precursor putative expressed	-1.8941	1.54169	0.115757	1
Bradi2g51842	PF01453 PF00954 PF08276 PF07714 PF00069 PTHR23258 KOG1187 AT4G21380.1 ARK3 RK3 receptor kinase 3 LOC_Os01g57510.1 receptor protein kinase putative expressed	-2.46552	-0.850017	0.115859	1
Bradi1g48470	PF03168 AT1G45688.1 LOC_Os06g06780.1 harpin-induced protein putative expressed	-0.452257	5.66577	0.116045	1
Bradi4g20338	PF09763 PTHR16092 KOG2148 AT1G47550.1 SEC3A exocyst complex component sec3A LOC_Os11g17600.1 roothairless 1 putative expressed	-4.01024	-1.85237	0.116057	1
Bradi2g43610		-3.74997	-1.98313	0.116075	1
Bradi1g35640	PF01535 PTHR10483 AT4G16470.1 Tetratricopeptide repeat (TPR)-like superfamily protein LOC_Os03g27880.1 tetratricopeptide-like helical putative expressed	-3.66082	-2.02039	0.116171	1
Bradi3g35680	PF07676 AT1G21680.1 DPP6 N-terminal domain-like protein LOC_Os03g28980.1 WD40-like Beta Propeller Repeat family protein expressed	-1.6515	8.1876	0.116183	1
Bradi3g35752	PF06880 AT1G13520.1 Protein of unknown function (DUF1262) LOC_Os08g31850.1 expressed protein	-3.74071	-1.9848	0.116222	1
Bradi1g57607	PF03790 PF03791 PF03789 PF05920 PF00046 PTHR11850 KOG0773 AT4G08150.1 BP BP1 KNAT1 KNOTTED-like from Arabidopsis thaliana LOC_Os07g03770.1 Homeobox domain containing protein expressed	0.666748	3.00139	0.116311	1
Bradi2g25227	LOC_Os05g34500.1 expressed protein	-3.88933	-1.91601	0.116386	1
Bradi4g39720	AT1G78170.1 LOC_Os12g13100.1 WW domain containing protein expressed	-0.772273	4.11162	0.11649	1
Bradi1g59570	PF03171 PTHR10209 KOG0143 AT4G21200.1 ATGA2OX8 GA2OX8 gibberellin 2-oxidase 8 LOC_Os07g01340.1 gibberellin 2-beta-dioxygenase 7 putative expressed	-2.9835	-0.463508	0.116546	1
Bradi2g51560	PF01657 PF00069 PF07714 PTHR23258 KOG1187 AT4G21410.1 CRK29 cysteine-rich RLK (RECEPTOR-like protein kinase) 29 LOC_Os04g12080.1 TKL_IRAK_DUF26-lc.7 - DUF26 kinases have homology to DUF26 containing loci expressed	-1.30054	1.00482	0.116552	1
Bradi1g66930	PF00483 PTHR22572 KOG1322 2.7.7.22 K00971 AT2G39770.1 CYT1 EMB101 GMP1 SOZ1 VTC1 Glucose-1-phosphate adenylyltransferase family protein LOC_Os03g16150.3 mannose-1-phosphate guanyltransferase putative expressed	-0.463278	7.35837	0.116565	1
Bradi2g56340	AT1G71865.1 LOC_Os01g65094.1 expressed protein	-0.864469	1.97084	0.116629	1
Bradi4g37995	PF03473 PTHR14237 AT1G30910.1 Molybdenum cofactor sulfurase family protein LOC_Os09g38772.1 MOSC domain-containing protein mitochondrial precursor putative expressed	1.25185	-0.484774	0.116649	1
Bradi1g12140	PF00328 PTHR12750 KOG1057 AT5G15070.1 Phosphoglycerate mutase-like family protein LOC_Os03g48300.1 histidine acid phosphatase putative expressed	0.440615	6.51149	0.116677	1
Bradi1g32640	PF01566 PTHR11706 KOG1291 AT1G80830.1 ATNRAMP1 NRAMP1 PMIT1 natural resistance-associated macrophage protein 1 LOC_Os06g46310.2 metal transporter Nramp6 putative expressed	-0.478179	5.07412	0.116683	1
Bradi1g19560	PF00067 PTHR19383 KOG0157 AT2G26710.1 BAS1 CYP72B1 CYP734A1 Cytochrome P450 superfamily protein LOC_Os07g45290.1 cytochrome P450 72A1 putative expressed	1.14043	-0.410964	0.116705	1
Bradi1g62530	PF00646 AT3G22870.1 F-box and associated interaction domains-containing protein LOC_Os10g05210.2 OsFBX368 - F-box domain containing protein expressed	-3.95753	-1.88292	0.116739	1
Bradi3g45050	AT3G44326.1 F-box family protein LOC_Os02g33240.1 OsFBX51 - F-box domain containing protein expressed	1.28011	-0.506688	0.116868	1
Bradi3g27278	PF02788 PF00016 ATCG00490.1 ribulose-bisphosphate carboxylases LOC_Os10g21268.1 ribulose bisphosphate carboxylase large chain precursor putative expressed	2.20458	9.88199	0.116893	1
Bradi4g04840	PF01535 PTHR10483 AT3G16890.1 PPR40 pentatricopeptide (PPR) domain protein 40 LOC_Os12g37100.1 pentatricopeptide repeat domain containing protein putative expressed	-1.36069	0.0459168	0.116907	1
Bradi2g54240	PF08414 PF01794 PF08022 PF08030 PTHR11972 KOG0039 AT5G60010.1 ferric reductase-like transmembrane component family protein LOC_Os01g61880.1 respiratory burst oxidase putative expressed	-0.572813	6.11293	0.117371	1
Bradi1g75256	PTHR23120:SF4 AT2G36810.1 ARM repeat superfamily protein	-0.813663	2.52049	0.117507	1
Bradi1g05806	PF00124 ATCG00020.1 photosystem II reaction center protein A LOC_Os04g16770.1 photosynthetic reaction center protein putative expressed	2.44015	3.86606	0.117718	1
Bradi1g72610	PF06200 PF09425 PTHR23418:SF2 AT3G43440.1 JAZ11 TIFY3A jasmonate-zim-domain protein 11 LOC_Os03g08310.1 ZIM domain containing protein putative expressed	-5.06996	-1.23443	0.117752	1
Bradi3g53930	AT4G30780.1 LOC_Os06g08740.1 expressed protein	-0.737402	2.70175	0.117931	1
Bradi2g48670	PF01190 AT2G34700.1 Pollen Ole e 1 allergen and extensin family protein LOC_Os01g52650.1 POEI44 - Pollen Ole e I allergen and extensin family protein precursor expressed	-3.97353	-1.8807	0.117993	1
Bradi1g64280	PF00036 PTHR10891 KOG0027 AT5G49480.1 ATCP1 CP1 Ca2+-binding protein 1 LOC_Os03g19720.1 EF hand family protein putative expressed	-1.87007	3.64437	0.118013	1
Bradi4g35230		-1.13113	0.728288	0.118024	1
Bradi1g34950	AT5G24460.1 LOC_Os06g49780.1 expressed protein	-1.35776	-0.221644	0.118176	1
Bradi3g30400	PF04859 AT3G60680.1 Plant protein of unknown function (DUF641) LOC_Os10g36400.1 GIL1 putative expressed	-0.516313	3.85221	0.118196	1
Bradi3g37640	AT1G02180.1 ferredoxin-related LOC_Os08g35710.1 expressed protein	-0.593234	4.9016	0.118294	1
Bradi3g17935		-3.56896	1.77255	0.118539	1
Bradi4g38460	PF07993 PF03015 PTHR11011 KOG1221 AT3G44540.1 FAR4 fatty acid reductase 4 LOC_Os09g39410.1 male sterility protein putative expressed	0.507267	3.77248	0.118572	1
Bradi3g34030	PF03479 AT2G33620.1 AT hook motif DNA-binding family protein LOC_Os10g42230.2 AT hook motif domain containing protein expressed	0.388668	5.21765	0.118577	1
Bradi2g19630		2.24267	-2.17376	0.118748	1
Bradi4g13680	PF02234 AT1G49620.1 ICK5 ICN6 KRP7 Cyclin-dependent kinase inhibitor family protein LOC_Os11g40030.1 cyclin-dependent kinase inhibitor putative expressed	-1.1048	0.417711	0.11877	1
Bradi1g32600	PF00097 PTHR23012 KOG1609 AT5G60580.1 RING/U-box superfamily protein LOC_Os06g46366.1 zinc finger C3HC4 type domain containing protein expressed	-0.473795	4.80501	0.118796	1
Bradi1g30664	LOC_Os04g02520.1 Leucine Rich Repeat family protein expressed	-2.09996	-1.11202	0.118952	1
[truncated: 24,893 more rows]

## Sheet: Data S2
Locus ID	Locus Description	log2 ratio	log2 cpm	p.value	q.value
Bradi2g06030	PF01565 PF09265 PTHR13878 KOG1231 AT1G75450.1 ATCKX5 ATCKX6 CKX5 cytokinin oxidase 5 LOC_Os01g10110.1 cytokinin dehydrogenase precursor putative expressed	8.33266	-1.34095	5.24619e-17	1.41081e-12
Bradi4g43090	PF00072 PTHR23283 K14492 AT3G57040.1 ARR9 ATRR4 response regulator 9 LOC_Os11g04720.2 OsRR10 type-A response regulator expressed	2.14777	4.5392	2.99625e-13	4.02876e-09
Bradi3g60730	PF03547 KOG2722 AT5G65980.1 Auxin efflux carrier family protein LOC_Os09g38130.1 auxin efflux carrier component putative expressed	2.92023	2.7982	1.76109e-10	1.48228e-06
Bradi5g11350	PF00072 PTHR23283 AT3G57040.1 ARR9 ATRR4 response regulator 9 LOC_Os04g36070.1 OsRR1 type-A response regulator expressed	2.14649	5.3259	2.2048e-10	1.48228e-06
Bradi5g18660	PF00067 PTHR19383 KOG0157 AT1G12740.1 CYP87A2 cytochrome P450 family 87 subfamily A polypeptide 2 LOC_Os04g48200.1 cytochrome P450 putative expressed	2.44916	6.73646	1.1875e-09	6.38686e-06
Bradi1g18815	PF00962 PTHR11409 KOG1097 3.5.4.4 K01488 AT4G04880.1 adenosine/AMP deaminase family protein LOC_Os07g46630.1 AMP deaminase putative expressed	2.69826	0.893726	1.39361e-08	6.24616e-05
Bradi1g45567	PF00201 PTHR11926 KOG1192 AT1G22340.1 AtUGT85A7 UGT85A7 UDP-glucosyl transferase 85A7 LOC_Os06g11720.1 cytokinin-O-glucosyltransferase 2 putative expressed	3.16024	0.466849	1.01552e-07	0.000363927
Bradi2g19640	PF00982 PF02358 PTHR10788 KOG1050 2.4.1.15 K00697 AT1G78580.1 ATTPS1 TPS1 trehalose-6-phosphate synthase LOC_Os05g44210.1 trehalose-6-phosphate synthase putative expressed	1.3852	5.55714	1.09553e-07	0.000363927
Bradi4g35890	PF00067 PTHR19383 KOG0156 1.14.-.- K00517 AT2G46660.1 CYP78A6 cytochrome P450 family 78 subfamily A polypeptide 6 LOC_Os09g35940.1 cytochrome P450 putative expressed	2.45168	2.21165	1.25595e-07	0.000363927
Bradi2g05580	PF01565 PF09265 PTHR13878 KOG1231 AT1G75450.1 ATCKX5 ATCKX6 CKX5 cytokinin oxidase 5 LOC_Os01g09260.1 cytokinin dehydrogenase precursor putative expressed	4.02763	-0.210551	1.35329e-07	0.000363927
Bradi3g48670	PF00156 PTHR10210 KOG1712 2.4.2.7 K00759 AT1G80050.1 APT2 ATAPT2 PHT1.1 adenine phosphoribosyl transferase 2 LOC_Os02g40010.4 phosphoribosyl transferase putative expressed	1.84432	3.23217	4.13839e-07	0.00101172
Bradi1g47850	PF03171 PTHR10209 KOG0143 AT5G20400.1 2-oxoglutarate (2OG) and Fe(II)-dependent oxygenase superfamily protein LOC_Os06g08014.1 hydroxylase putative expressed	2.89168	3.2696	5.22853e-07	0.00117171
Bradi2g61000	PF00072 PTHR23283 K14492 AT3G57040.1 ARR9 ATRR4 response regulator 9 LOC_Os01g72330.1 OsRR4 type-A response regulator expressed	1.36033	6.02776	1.84197e-06	0.00345537
Bradi5g25860	PF00072 PTHR23283 AT3G48100.1 ARR5 ATRR2 IBC6 RR5 response regulator 5 LOC_Os04g57720.1 OsRR6 type-A response regulator expressed	1.92717	5.10545	1.90936e-06	0.00345537
Bradi3g45930	PF00072 PTHR23283 AT1G59940.1 ARR3 response regulator 3 LOC_Os04g36070.1 OsRR1 type-A response regulator expressed	1.84194	5.7745	1.92736e-06	0.00345537
Bradi2g60590	PF00324 PTHR11785 KOG1289 AT2G01170.1 BAT1 bidirectional amino acid transporter 1 LOC_Os01g71740.1 amino acid permease family protein putative expressed	1.63046	4.32069	2.62285e-06	0.00440835
Bradi1g67440	PF11250 AT5G22090.1 Protein of unknown function (DUF3049) LOC_Os03g15530.1 expressed protein	1.89607	2.27585	3.82746e-06	0.00605459
Bradi5g24227	PF01112 PTHR10188 KOG1592 3.4.19.5 K13051 AT3G16150.1 N-terminal nucleophile aminohydrolases (Ntn hydrolases) superfamily protein LOC_Os04g55710.1 transposon protein putative unclassified expressed	1.53884	4.24446	5.11083e-06	0.00763558
Bradi5g11950	PF00201 PTHR11926 KOG1192 AT1G22380.1 AtUGT85A3 UGT85A3 UDP-glucosyl transferase 85A3 LOC_Os04g37820.1 cytokinin-O-glucosyltransferase 2 putative expressed	1.93654	3.51825	1.64605e-05	0.0232977
Bradi2g48940	AT1G78780.2 pathogenesis-related family protein LOC_Os01g53090.1 pathogen-related protein putative expressed	1.74965	2.9353	2.02309e-05	0.02624
Bradi1g62050	PF00916 PF01740 PTHR11814 KOG0236 AT4G08620.1 SULTR1;1 sulphate transporter 1;1 LOC_Os03g09970.3 sulfate transporter putative expressed	3.10885	-0.271727	2.04909e-05	0.02624
Bradi5g14910	PF00156 PTHR10210:SF3 KOG1712 2.4.2.7 K00759 AT1G80050.1 APT2 ATAPT2 PHT1.1 adenine phosphoribosyl transferase 2 LOC_Os04g42520.1 phosphoribosyl transferase putative expressed	1.66678	4.19566	3.3865e-05	0.0413954
Bradi1g52740	PF00111 PF01799 PF00941 PF03450 PF01315 PF02738 PTHR11908 KOG0430 1.2.3.14 K09842 AT3G43600.1 AAO2 AO3 AOgamma atAO-2 AtAO3 aldehyde oxidase 2 LOC_Os07g18120.1 aldehyde oxidase putative expressed	1.61909	6.24518	4.17326e-05	0.0487945
Bradi2g44520	PF00249 PTHR11821:SF29 AT1G75250.2 ATRL6 RL6 RSM3 RAD-like 6 LOC_Os05g50340.1 MYB family transcription factor putative expressed	1.96571	1.26728	5.32375e-05	0.0596526
Bradi2g20740	PF03321 AT5G54510.1 DFL1 GH3.6 Auxin-responsive GH3 family protein LOC_Os05g42150.1 OsGH3.4 - Probable indole-3-acetic acid-amido synthetase expressed	1.43793	3.42351	6.37878e-05	0.0686152
Bradi4g43080	PF03871 PF01191 PTHR10535 KOG3218 AT3G57080.1 NRPE5 RPB5B Eukaryotic rpb5 RNA polymerase subunit family protein LOC_Os12g04510.1 DNA-directed RNA polymerases I II and III subunit RPABC1 putative expressed	2.12071	0.400976	0.000185009	0.191356
Bradi2g52110	PF00561 PTHR10992 KOG1454 3.1.1.78 K08233 AT2G23620.1 ATMES1 MES1 methyl esterase 1 LOC_Os01g57770.1 OsPOP4 - Putative Prolyl Oligopeptidase homologue expressed	1.82672	5.16403	0.000227876	0.226087
Bradi3g13570	PF00319 PF01486 PTHR11945 KOG0014 AT1G71692.1 AGL12 XAL1 AGAMOUS-like 12 LOC_Os08g02070.1 OsMADS26 - MADS-box family gene with MIKCc type-box expressed	-1.37061	4.31088	0.000235403	0.226087
Bradi1g56860	PF00135 PF07859 PTHR23024 KOG1515 AT5G06570.1 alpha/beta-Hydrolases superfamily protein LOC_Os07g06860.1 gibberellin receptor GID1L2 putative expressed	1.70788	3.99099	0.000283078	0.255478
Bradi2g25460	PF07690 PF00854 PTHR11654 KOG1237 AT1G68570.1 Major facilitator superfamily protein LOC_Os05g33960.1 peptide transporter PTR2 putative expressed	2.18453	-0.0515042	0.000287314	0.255478
Bradi4g33490	PF02469 AT2G04780.1 FLA7 FASCICLIN-like arabinoogalactan 7 LOC_Os09g30486.1 fasciclin domain containing protein expressed	1.15719	4.62923	0.000294504	0.255478
Bradi4g36601	PF00230 PTHR19139 KOG0223 AT3G54820.1 PIP2;5 PIP2D plasma membrane intrinsic protein 2;5 LOC_Os09g36930.1 aquaporin protein putative expressed	1.10079	8.10023	0.000306983	0.257981
Bradi3g30840	LOC_Os10g37290.1 DEFL6 - Defensin and Defensin-like DEFL family expressed	2.04377	1.78629	0.000321431	0.261937
Bradi5g09270	PF01161 PTHR11362 KOG3346 AT2G27550.1 ATC centroradialis LOC_Os04g33570.1 RCN4 Centroradialis-like1 homologous to TFL1 gene; contains Pfam profile PF01161: Phosphatidylethanolamine-binding protein expressed	-3.00014	1.56698	0.000343217	0.271465
Bradi1g25600	PF01657 PF00069 PF07714 PTHR23258 KOG1187 AT4G23180.1 CRK10 RLK4 cysteine-rich RLK (RECEPTOR-like protein kinase) 10 LOC_Os07g35290.1 TKL_IRAK_DUF26-lc.10 - DUF26 kinases have homology to DUF26 containing loci expressed	-1.52	4.30072	0.000382729	0.294067
Bradi4g39720	AT1G78170.1 LOC_Os12g13100.1 WW domain containing protein expressed	1.19092	4.11162	0.000404779	0.30237
Bradi3g59187	PF07732 PF00394 PF07731 PTHR11709 KOG1263 AT5G09360.1 LAC14 laccase 14 LOC_Os02g51440.1 laccase precursor protein putative expressed	2.93971	4.49623	0.00042486	0.308793
Bradi2g53580	PF03330 PF01357 AT2G40610.1 ATEXP8 ATEXPA8 ATHEXP ALPHA 1.11 EXP8 EXPA8 expansin A8 LOC_Os01g60770.1 expansin precursor putative expressed	1.01355	5.96668	0.000447292	0.316542
Bradi1g46120	PF00847 AT1G21910.1 Integrase-type DNA-binding superfamily protein LOC_Os06g10780.1 AP2 domain containing protein expressed	2.68803	-0.63901	0.000774338	0.496574
Bradi2g47330	PF00664 PF00005 PF09818 PTHR19242 KOG0055 AT1G02520.1 PGP11 P-glycoprotein 11 LOC_Os01g50080.1 MDR-like ABC transporter putative expressed	1.03627	3.99812	0.000784364	0.496574
Bradi4g37870	PF00561 PTHR10992 KOG1454 AT2G18360.1 alpha/beta-Hydrolases superfamily protein LOC_Os01g44960.1 hydrolase alpha/beta fold family domain containing protein expressed	1.00207	6.35347	0.000798091	0.496574
Bradi1g39010	PF00097 PTHR22764 AT4G40070.1 RING/U-box superfamily protein LOC_Os06g34400.1 zinc finger C3HC4 type domain containing protein expressed	2.37681	0.39638	0.000808806	0.496574
Bradi5g04760	PF00501 PTHR11968 KOG1176 6.2.1.12 K01904 AT1G62940.1 ACOS5 acyl-CoA synthetase 5 LOC_Os04g24530.1 AMP-binding domain containing protein expressed	1.60381	1.39455	0.000811712	0.496574
Bradi1g78340	PF03330 PF01357 AT1G65680.1 ATEXPB2 ATHEXP BETA 1.4 EXPB2 expansin B2 LOC_Os03g01270.1 expansin precursor putative expressed	1.0255	4.25496	0.000812481	0.496574
Bradi2g20670	LOC_Os05g42240.1 expressed protein	4.64986	-2.587	0.000885917	0.517915
Bradi3g59000	PTHR19446 AT4G29090.1 Ribonuclease H-like superfamily protein LOC_Os10g07310.1 retrotransposon protein putative unclassified expressed	4.64986	-2.587	0.000885917	0.517915
Bradi3g27820	LOC_Os10g31540.1 glycine-rich cell wall structural protein 2 precursor putative expressed	2.61177	0.316325	0.000911929	0.521779
Bradi2g43755	PF00704 AT5G24090.1 ATCHIA CHIA chitinase A LOC_Os01g19750.1 glycosyl hydrolase putative expressed	3.29819	-1.8823	0.00101747	0.570035
Bradi3g07860	LOC_Os06g05120.1 expressed protein	1.72797	2.4128	0.00107848	0.585885
Bradi3g27800	PF03600 PF02040 PTHR10283 KOG2639 AT1G02260.1 Divalent ion symporter LOC_Os03g05390.5 Citrate transporter protein putative expressed	1.05574	4.5385	0.00108933	0.585885
Bradi4g05660	PF00462 PTHR10168 KOG1752 AT2G47870.1 Thioredoxin superfamily protein LOC_Os12g35330.1 OsGrx_C12 - glutaredoxin subgroup III expressed	1.45674	2.82504	0.00119282	0.628966
Bradi2g16870	AT2G20080.1 LOC_Os01g48530.1 expressed protein	1.91919	0.671155	0.00122784	0.630819
Bradi3g18750	PF01263 PTHR11122 KOG1594 AT5G57330.1 Galactose mutarotase-like superfamily protein LOC_Os08g14330.2 aldose 1-epimerase putative expressed	0.914431	5.91464	0.00124325	0.630819
Bradi2g12192	PF00141 AT3G21770.1 Peroxidase superfamily protein LOC_Os01g22336.1 peroxidase precursor putative expressed	2.3762	-0.136192	0.00140716	0.697038
Bradi1g26000	PF00892 PF08449 PF03151 PTHR11132 KOG1441 AT1G61800.1 ATGPT2 GPT2 glucose-6-phosphate/phosphate translocator 2 LOC_Os07g34006.1 transporter family protein putative expressed	1.2019	4.13824	0.00142559	0.697038
Bradi1g76157	PF00501 PTHR11968 KOG1176 AT1G20560.1 AAE1 acyl activating enzyme 1 LOC_Os03g04130.1 AMP-binding domain containing protein expressed	1.64026	3.09539	0.00153363	0.725089
Bradi3g00450	LOC_Os03g14490.1 transposon protein putative CACTA En/Spm sub-class expressed	-2.83585	1.86626	0.00153689	0.725089
Bradi3g29130	PF01565 PF09265 PTHR13878 KOG1231 AT2G41510.1 ATCKX1 CKX1 cytokinin oxidase/dehydrogenase 1 LOC_Os10g34230.1 cytokinin dehydrogenase precursor putative expressed	1.31142	3.17809	0.00164259	0.761596
Bradi4g28767	PF01433 PTHR11533 KOG1046 AT4G33090.1 APM1 ATAPM1 aminopeptidase M1 LOC_Os09g19790.1 puromycin-sensitive aminopeptidase putative expressed	0.763253	7.53294	0.00173399	0.790346
Bradi1g09270	PF01477 PF00305 PTHR11771 1.13.11.12 K00454 AT1G55020.1 ATLOX1 LOX1 lipoxygenase 1 LOC_Os03g52860.1 lipoxygenase putative expressed	1.72118	7.79772	0.0018221	0.803345
Bradi2g59900	PF00646 AT5G07610.1 F-box family protein LOC_Os05g08460.1 OsFBX164 - F-box domain containing protein expressed	-6.0364	-0.522583	0.00182505	0.803345
Bradi1g76490	PF03547 KOG2722 AT2G17500.1 Auxin efflux carrier family protein LOC_Os09g38130.1 auxin efflux carrier component putative expressed	-6.38155	-0.2372	0.00185213	0.803345
Bradi3g40007	PF00232 PTHR10353 KOG0626 AT2G44480.1 BGLU17 beta glucosidase 17 LOC_Os08g39870.1 Os8bglu28 - beta-glucosidase homologue similar to Os4bglu12 exoglucanase expressed	1.28517	7.83419	0.00193247	0.824887
Bradi3g22060	PF01565 PF04030 PTHR13878 KOG4730 AT2G46750.1 D-arabinono-1 4-lactone oxidase family protein LOC_Os08g02230.1 FAD-binding and arabino-lactone oxidase domains containing protein putative expressed	1.37674	3.51728	0.00202057	0.849019
Bradi2g20860	PF00234 LOC_Os05g41970.1 SSA1 - 2S albumin seed storage family protein precursor expressed	3.6248	-2.17171	0.00209015	0.859242
Bradi1g28727	PF00072 PTHR23283 AT3G57040.1 ARR9 ATRR4 response regulator 9 LOC_Os07g26720.2 OsRR7 type-A response regulator expressed	2.62048	0.299133	0.0021088	0.859242
Bradi1g56910	PF00135 PF07859 PTHR23024 KOG1515 AT5G06570.1 alpha/beta-Hydrolases superfamily protein LOC_Os07g06840.1 gibberellin receptor GID1L2 putative expressed	1.3475	2.20906	0.00233324	0.930598
Bradi2g02800	PF00534 PTHR12526 KOG1111 AT5G01220.1 SQD2 sulfoquinovosyldiacylglycerol 2 LOC_Os01g04920.1 glycosyl transferase group 1 domain containing protein expressed	0.903621	5.91265	0.00235314	0.930598
Bradi1g35736	PF01370 PF01073 PF05368 PF07993 PTHR10366 KOG1502 AT2G33590.1 NAD(P)-binding Rossmann-fold superfamily protein LOC_Os06g41840.1 reductase putative expressed	0.816825	5.44041	0.00240281	0.93647
Bradi4g22700	PTHR20884 KOG2720 2.7.7.69 K14190 AT4G26850.1 VTC2 mannose-1-phosphate guanylyltransferase (GDP)s;GDP-galactose:mannose-1-phosphate guanylyltransferases;GDP-galactose:glucose-1-phosphate guanylyltransferases;GDP-galactose:myoinositol-1-phosphate guanylyltransferases;glucose-1-phosphate guanylyltransferase LOC_Os12g08810.1 VTC2 putative expressed	0.792534	5.56889	0.00252008	0.968142
Bradi2g06050	PF00012 PF06723 PTHR19375 KOG0100 AT5G42020.1 BIP BIP2 Heat shock protein 70 (Hsp 70) family protein LOC_Os08g09770.1 DnaK family protein putative expressed	3.95432	-2.2976	0.00260083	0.98509
Bradi4g16267	PF01535 PTHR10483 AT4G14850.1 LOI1 MEF11 Pentatricopeptide repeat (PPR) superfamily protein LOC_Os11g37330.1 pentatricopeptide repeat domain containing protein putative expressed	-5.73993	-0.755937	0.00273144	1
Bradi2g04767	PF03000 AT1G52770.1 Phototropic-responsive NPH3 family protein LOC_Os05g08530.1 phototropic-responsive NPH3 family protein putative expressed	2.40311	0.253758	0.00282854	1
Bradi3g02606	PF01535 PTHR10483 AT3G12770.1 MEF22 mitochondrial editing factor 22 LOC_Os02g03420.1 pentatricopeptide repeat-containing protein putative expressed	-6.0201	-0.535465	0.00284686	1
Bradi2g50580	PF00854 PTHR11654 KOG1237 AT1G52190.1 Major facilitator superfamily protein LOC_Os01g55610.1 peptide transporter PTR2 putative expressed	1.77682	0.955113	0.0028757	1
Bradi3g05550	PF03492 AT5G38020.1 S-adenosyl-L-methionine-dependent methyltransferases superfamily protein LOC_Os06g22440.1 SAM dependent carboxyl methyltransferase putative expressed	0.854155	4.32605	0.00288633	1
Bradi3g56820	PF05042 AT1G70680.1 Caleosin-related family protein LOC_Os02g50140.1 caleosin related protein putative expressed	2.01401	1.69876	0.00303332	1
Bradi1g00710	PF04784 PTHR23054 AT5G60720.1 Protein of unknown function DUF547 LOC_Os03g64230.1 expressed protein	0.76585	5.75525	0.00303958	1
Bradi1g23540	PF11145 AT1G52780.1 Protein of unknown function (DUF2921) LOC_Os07g39250.1 expressed protein	3.69661	-2.34204	0.00321004	1
Bradi3g15690	PF02458 AT1G03495.1 HXXXD-type acyl-transferase family protein LOC_Os08g07730.1 transferase family protein putative expressed	2.31804	0.410342	0.0036429	1
Bradi1g06660	AT1G13570.1 F-box/RNI-like superfamily protein LOC_Os07g26000.1 OsFBX235 - F-box domain containing protein expressed	-3.25004	-0.193385	0.00375548	1
Bradi3g37690	PF01565 PF09265 PTHR13878 KOG1231 1.5.99.12 K00279 AT5G21482.1 ATCKX5 CKX7 cytokinin oxidase 7 LOC_Os08g35860.1 cytokinin dehydrogenase precursor putative expressed	1.52581	0.905417	0.00400281	1
Bradi4g16440	PF00155 PF01212 PTHR11751 KOG0259 4.4.1.- K11819 AT2G20610.1 ALF1 HLS3 RTY RTY1 SUR1 Tyrosine transaminase family protein LOC_Os11g35040.1 aminotransferase classes I and II domain containing protein expressed	1.24269	2.90364	0.00411763	1
Bradi2g08707	PF07366 AT1G78780.2 pathogenesis-related family protein LOC_Os01g14590.1 pathogen-related protein putative expressed	-1.32416	5.31261	0.00414162	1
Bradi1g45470	PF00847 K09286 AT1G78080.1 RAP2.4 related to AP2 4 LOC_Os06g11860.1 ethylene-responsive transcription factor putative expressed	1.40877	5.18577	0.00415579	1
Bradi5g23390	PF02458 AT1G03940.1 HXXXD-type acyl-transferase family protein LOC_Os04g54560.1 transferase family protein putative expressed	-6.44169	-0.180613	0.00425992	1
Bradi5g17790	PF08613 PF00134 PTHR15615 KOG1674 AT3G60550.1 CYCP3;2 cyclin p3;2 LOC_Os04g46660.1 cyclin putative expressed	1.51692	1.1442	0.00426406	1
Bradi5g24170	PF00916 PF01740 PTHR11814 KOG0236 AT1G23090.1 AST91 SULTR3;3 sulfate transporter 91 LOC_Os04g55800.1 sulfate transporter putative expressed	0.86278	4.51593	0.00428879	1
Bradi3g12580		0.747158	5.28717	0.00443125	1
Bradi1g00670	PF00847 AT3G23240.1 ATERF1 ERF1 ethylene response factor 1 LOC_Os03g64260.1 AP2 domain containing protein expressed	-4.2269	0.667969	0.00444752	1
Bradi3g55440	PF00571 PTHR11911 LOC_Os02g57280.5 CBS domain containing membrane protein putative expressed	-0.943583	7.03047	0.00462475	1
Bradi4g04310	PF05978 PTHR19444 KOG3097 AT3G09470.2 Major facilitator superfamily protein LOC_Os12g37939.1 unc-93 homolog A putative expressed	2.44231	-0.111164	0.004652	1
Bradi1g42440	PF00010 AT1G66470.1 RHD6 ROOT HAIR DEFECTIVE6 LOC_Os02g48060.1 helix-loop-helix DNA-binding domain containing protein expressed	2.60368	-1.66884	0.00466808	1
Bradi2g16370	LOC_Os05g49100.1 WRKY49 expressed	4.09335	-2.64147	0.00481192	1
Bradi2g30800	PF03106 AT2G40740.1 ATWRKY55 WRKY55 WRKY DNA-binding protein 55 LOC_Os08g29660.1 WRKY69 expressed	4.09335	-2.64147	0.00481192	1
Bradi3g48890	PF06814 PTHR21229 KOG2569 AT3G09570.1 Lung seven transmembrane receptor family protein LOC_Os02g40550.1 Lung seven transmembrane receptor domain containing protein putative expressed	4.09335	-2.64147	0.00481192	1
Bradi4g12090	PF00892 AT5G64700.1 nodulin MtN21 /EamA-like transporter family protein LOC_Os12g33300.1 integral membrane protein DUF6 containing protein expressed	4.09335	-2.64147	0.00481192	1
Bradi5g17470	PF01277 AT4G25140.1 OLE1 OLEO1 oleosin 1 LOC_Os04g46200.1 oleosin putative expressed	4.09335	-2.64147	0.00481192	1
Bradi2g59290	PF02519 AT5G50760.1 SAUR-like auxin-responsive protein family LOC_Os01g70050.1 OsSAUR3 - Auxin-responsive SAUR gene family member expressed	-2.63493	0.563172	0.00499206	1
Bradi3g09310	LOC_Os02g14890.1 expressed protein	2.11392	-0.963416	0.00509029	1
Bradi2g00250	AT4G19840.1 ATPP2-A1 ATPP2A-1 PP2-A1 phloem protein 2-A1 LOC_Os01g06500.2 PHLOEM 2-LIKE A5 putative expressed	-1.10699	4.17338	0.00518058	1
Bradi3g15190	PF00190 PF07883 AT5G39110.1 RmlC-like cupins superfamily protein LOC_Os08g09040.1 Cupin domain containing protein expressed	1.03336	4.16825	0.00521669	1
Bradi4g08980		2.19903	-1.50898	0.00542908	1
Bradi2g07780	AT2G20080.1 LOC_Os01g13040.1 expressed protein	1.6783	1.67356	0.00544202	1
Bradi1g07790	PF00141 AT5G67400.1 RHS19 root hair specific 19 LOC_Os03g55410.1 peroxidase precursor putative expressed	1.81287	2.87121	0.00545636	1
Bradi1g61540	PF00141 AT4G36430.1 Peroxidase superfamily protein LOC_Os03g25330.1 peroxidase precursor putative expressed	1.75664	2.56272	0.00549324	1
Bradi1g17600	PF00067 PTHR19383 KOG0157 AT5G24910.1 CYP714A1 cytochrome P450 family 714 subfamily A polypeptide 1 LOC_Os07g48330.1 cytochrome P450 putative expressed	1.85292	0.0252793	0.00561825	1
Bradi3g14057	PF00044 PF02800 PTHR10836 KOG0657 1.2.1.12 K00134 AT3G04120.1 GAPC GAPC-1 GAPC1 glyceraldehyde-3-phosphate dehydrogenase C subunit 1 LOC_Os08g03290.1 glyceraldehyde-3-phosphate dehydrogenase putative expressed	1.49292	0.757988	0.00562405	1
Bradi2g17680	PF01209 PF05891 PF03848 PF08241 PF08242 PF01739 PF02353 PF07021 PTHR10108 KOG1269 2.1.1.103 K05929 AT3G18000.1 NMT1 PEAMT XPL1 S-adenosyl-L-methionine-dependent methyltransferases superfamily protein LOC_Os05g47540.1 CPuORF26 - conserved peptide uORF-containing transcript expressed	1.15115	9.62884	0.00596176	1
Bradi4g20197	PF00933 PF01915 AT1G78060.1 Glycosyl hydrolase family protein LOC_Os11g18730.1 glycosyl hydrolase family 3 protein putative expressed	0.764736	6.20385	0.00596464	1
Bradi2g52380	PF00847 AT1G28360.1 ATERF12 ERF12 ERF domain protein 12 LOC_Os05g41760.1 AP2 domain containing protein expressed	-5.48303	-0.948466	0.00636707	1
Bradi1g39277	AT5G53280.1 PDV1 plastid division1 LOC_Os06g30930.1 expressed protein	-2.33749	0.30251	0.00639459	1
Bradi1g44490	PF04851 PF00270 PF02889 PTHR11752 AT1G20960.1 emb1507 U5 small nuclear ribonucleoprotein helicase putative LOC_Os02g01740.1 U5 small nuclear ribonucleoprotein 200 kDa helicase putative expressed	-5.56788	-0.883681	0.00674726	1
Bradi4g12020		2.98219	-1.40945	0.00688677	1
Bradi3g08530	PF06888 PTHR20889 KOG3120 AT1G73010.1 ATPS2 PS2 phosphate starvation-induced gene 2 LOC_Os02g13290.1 phosphoethanolamine/phosphocholine phosphatase putative expressed	2.13922	-0.599151	0.00695069	1
Bradi1g69571	PF05042 AT2G33380.1 CLO-3 RD20 Caleosin-related family protein LOC_Os03g12230.1 caleosin related protein putative expressed	1.07194	5.44954	0.00709753	1
Bradi1g14307	PF06414 AT2G30630.1 P-loop containing nucleoside triphosphate hydrolases superfamily protein LOC_Os03g43010.1 expressed protein	0.966412	4.57425	0.00710843	1
Bradi5g12440	PF00319 PTHR11945 AT4G37940.1 AGL21 AGAMOUS-like 21 LOC_Os04g38770.1 OsMADS61 - MADS-box family gene with MIKCc type-box expressed	3.86606	-2.5348	0.00756232	1
Bradi2g17160		3.85591	-2.53419	0.00769833	1
Bradi1g38755	PF00332 AT4G18340.1 Glycosyl hydrolase superfamily protein LOC_Os06g34020.1 glycosyl hydrolases family 17 putative expressed	1.30947	1.6948	0.0077656	1
Bradi3g42760	PF07992 PF00070 PTHR22912 KOG1336 1.6.5.4 K08232 AT5G03630.1 ATMDAR2 Pyridine nucleotide-disulphide oxidoreductase family protein LOC_Os08g44340.1 monodehydroascorbate reductase putative expressed	-1.91631	6.04415	0.00779506	1
Bradi2g05790	PF00155 PTHR11751 KOG0256 4.4.1.14 K01762 AT4G26200.1 ACS7 ATACS7 1-amino-cyclopropane-1-carboxylate synthase 7 LOC_Os05g25490.1 aminotransferase classes I and II domain containing protein expressed	1.62606	2.10319	0.00785408	1
Bradi2g52860	PF07716 PF00170 PTHR22952:SF8 K14431 AT3G12250.1 BZIP45 TGA6 TGACG motif-binding factor 6 LOC_Os01g59350.1 transcription factor putative expressed	0.784635	5.1436	0.00792459	1
Bradi4g44530	PF00141 1.11.1.7 K00430 AT5G05340.1 Peroxidase superfamily protein LOC_Os11g02130.1 peroxidase precursor putative expressed	0.98442	6.14982	0.00793956	1
novel_gene_335		1.60735	5.41563	0.00808015	1
Bradi4g44440	LOC_Os12g02240.1 expressed protein	-6.27251	-0.324827	0.00810078	1
Bradi1g69320	PF00042 PTHR22924 AT2G16060.1 AHB1 ARATH GLB1 ATGLB1 GLB1 HB1 NSHB1 hemoglobin 1 LOC_Os03g12510.1 non-symbiotic hemoglobin 2 putative expressed	-3.57446	5.73877	0.00825922	1
Bradi1g18520	PF00646 AT3G28410.1 F-box/RNI-like superfamily protein LOC_Os04g39070.1 OsFBX139 - F-box domain containing protein expressed	1.72799	-0.255534	0.00827012	1
Bradi3g45310	LOC_Os02g33780.1 serine-aspartate repeat-containing protein I precursor putative expressed	-1.79358	2.89345	0.00841999	1
Bradi3g18110	PF08312 AT3G49601.1 LOC_Os11g07070.1 expressed protein	2.7833	-1.9832	0.00852115	1
Bradi1g17890	PF00432 KOG0497 AT4G15370.1 BARS1 PEN2 baruol synthase 1 LOC_Os11g18366.3 cycloartenol synthase putative expressed	3.63903	-2.25347	0.00858795	1
Bradi1g74780	PF01494 PF05834 PF00890 PTHR13789 KOG2614 AT5G05320.1 FAD/NAD(P)-binding oxidoreductase family protein LOC_Os03g05910.1 expressed protein	-9.96992	3.11894	0.00874517	1
Bradi4g33700	AT5G12930.1 LOC_Os09g31350.1 expressed protein	-1.62591	1.46567	0.0088527	1
Bradi4g12030		2.15892	0.0225341	0.00888712	1
Bradi3g41987	PF01061 PF08370 PF00005 PTHR19241 KOG0065 AT1G66950.1 ATPDR11 PDR11 pleiotropic drug resistance 11 LOC_Os08g43120.1 Plant PDR ABC transporter associated domain containing protein expressed	1.37959	1.24794	0.00894025	1
Bradi1g10680	PF00628 PTHR23123 KOG1844 AT1G66170.1 MMD1 RING/FYVE/PHD zinc finger superfamily protein LOC_Os03g50780.1 PHD-finger domain containing protein putative expressed	-5.6435	-0.831725	0.00898205	1
Bradi5g15587	PF02365 AT4G28530.1 anac074 NAC074 NAC domain containing protein 74 LOC_Os04g43560.1 no apical meristem protein putative expressed	-6.4556	-0.186463	0.00921669	1
Bradi3g35240	AT2G16050.1 Cysteine/Histidine-rich C1 domain family protein LOC_Os08g31170.1 DC1 domain-containing protein putative expressed	-2.88142	0.783499	0.00924733	1
Bradi2g25527	PF01156 PTHR12304 KOG2938 AT5G18860.1 inosine-uridine preferring nucleoside hydrolase family protein LOC_Os05g33644.1 inosine-uridine preferring nucleoside hydrolase family protein putative expressed	0.6664	6.60081	0.00927548	1
Bradi1g17840	PF00141 AT5G05340.1 Peroxidase superfamily protein LOC_Os07g48050.1 peroxidase precursor putative expressed	0.860915	7.37401	0.00988533	1
Bradi3g57110	PTHR12444 KOG1877 AT5G21080.1 Uncharacterized protein LOC_Os02g53990.1 cyclin-related protein putative expressed	-6.16498	-0.414737	0.0101618	1
Bradi4g28760	PF01433 AT4G33090.1 APM1 ATAPM1 aminopeptidase M1 LOC_Os09g19800.1 aminopeptidase putative expressed	1.23153	2.31036	0.0103242	1
Bradi3g57120	LOC_Os02g53870.1 expressed protein	-1.60379	2.71412	0.0108529	1
Bradi3g42207	PF00756 PF00135 PF07859 PTHR23024 KOG1515 AT2G45600.1 alpha/beta-Hydrolases superfamily protein LOC_Os08g43430.1 CXE carboxylesterase putative expressed	1.21154	2.11834	0.0109854	1
Bradi3g37680	PF00190 PF07883 AT1G72610.1 ATGER1 GER1 GLP1 germin-like protein 1 LOC_Os08g35760.1 Cupin domain containing protein expressed	0.694849	7.65137	0.0110575	1
Bradi2g25270	PF03195 AT1G65620.1 AS2 Lateral organ boundaries (LOB) domain family protein LOC_Os01g66590.2 DUF260 domain containing protein putative expressed	-5.16161	-1.17375	0.0112631	1
Bradi2g26460	PF00764 PTHR11587 AT4G24830.2 arginosuccinate synthase family LOC_Os12g13320.1 argininosuccinate synthase chloroplast precursor putative expressed	-5.6338	-0.834831	0.0114207	1
Bradi1g09260	PF01477 PF00305 PTHR11771 1.13.11.12 K00454 AT3G22400.1 LOX5 PLAT/LH2 domain-containing lipoxygenase family protein LOC_Os03g52860.1 lipoxygenase putative expressed	1.49725	4.20993	0.0114226	1
Bradi5g20755	LOC_Os04g51410.1 expressed protein	1.93657	-0.630048	0.0114618	1
Bradi3g08537	LOC_Os07g45195.1 expressed protein	2.03338	-1.19136	0.0116124	1
Bradi1g22410	AT1G54970.1 ATPRP1 PRP1 RHS7 proline-rich protein 1	1.02051	2.75357	0.01171	1
Bradi2g21067	PF00847 AT1G28360.1 ATERF12 ERF12 ERF domain protein 12 LOC_Os05g41760.1 AP2 domain containing protein expressed	-5.28211	-1.09283	0.012041	1
Bradi2g15280	PF07983 AT2G30933.1 Carbohydrate-binding X8 domain superfamily protein LOC_Os05g50490.2 X8 domain containing protein expressed	1.39305	0.831242	0.0121407	1
Bradi2g44830	PF07714 PF00069 PTHR23258 KOG1187 AT1G23540.1 AtPERK12 IGI1 Protein kinase superfamily protein LOC_Os03g37120.1 retrotransposon protein putative unclassified expressed	-7.80693	1.04465	0.0122342	1
Bradi3g06790	AT1G76600.1 LOC_Os02g09990.1 expressed protein	-5.22641	3.02895	0.0124371	1
Bradi3g07897	AT2G25670.1 LOC_Os01g08410.1 early fruit mRNA putative expressed	-1.39098	2.7686	0.0125045	1
novel_gene_56		1.91788	-1.21142	0.012584	1
Bradi3g16130	PF00005 PF01061 PTHR19241 KOG0061 AT1G31770.1 ABCG14 ATP-binding cassette 14 LOC_Os08g07010.1 ABC-2 type transporter domain containing protein expressed	0.890696	4.326	0.012599	1
Bradi5g26740	PF00501 PTHR11968 KOG1176 AT3G48990.1 AMP-dependent synthetase and ligase family protein LOC_Os04g58710.1 AMP-binding domain containing protein expressed	-2.24841	5.38363	0.012857	1
Bradi1g54800	PF00004 PTHR23070 KOG0743 AT5G40010.1 AATP1 AAA-ATPase 1 LOC_Os07g09420.1 ATPase putative expressed	-0.974732	5.14737	0.0129329	1
Bradi2g06150	PF07911 AT5G25840.1 Protein of unknown function (DUF1677) LOC_Os01g10260.1 expressed protein	2.11016	-1.02055	0.0130144	1
Bradi4g04930	PF00067 PTHR19383 AT1G12740.2 CYP87A2 cytochrome P450 family 87 subfamily A polypeptide 2 LOC_Os03g45619.1 cytochrome P450 putative expressed	-5.50578	-0.931856	0.0130246	1
Bradi4g10470	PF00069 PF07714 PTHR23258 KOG1187 AT3G55950.1 ATCRR3 CCR3 CRINKLY4 related 3 LOC_Os12g31560.1 protein kinase putative expressed	-1.86135	1.68515	0.0131793	1
Bradi5g22590	AT3G20557.1 LOC_Os04g53560.1 expressed protein	1.76941	2.69829	0.0133926	1
Bradi3g21150	PF03018 PF01419 PTHR21495 AT1G19715.1 Mannose-binding lectin superfamily protein LOC_Os12g14440.1 Jacalin-like lectin domain containing protein putative expressed	1.65641	6.83218	0.0135378	1
Bradi3g01037	PF00646 AT3G49510.1 F-box family protein LOC_Os10g04700.1 OsFBX361 - F-box domain containing protein expressed	-5.59271	-0.866347	0.0135469	1
Bradi1g28260	PF08699 PF02170 PF02171 PTHR22891 KOG1041 AT1G48410.2 AGO1 Stabilizer of iron transporter SufD / Polynucleotidyl transferase LOC_Os07g28850.1 retrotransposon protein putative unclassified expressed	1.71888	1.22609	0.0136424	1
Bradi2g41420	PF06839 LOC_Os02g35810.1 expressed protein	-2.87753	0.280592	0.0136595	1
Bradi5g23480	PF05922 PF00082 PF02225 PTHR10795 AT4G10540.1 Subtilase family protein LOC_Os02g16940.1 OsSub13 - Putative Subtilisin homologue expressed	1.43938	1.11997	0.0137989	1
Bradi5g09470	PF04520 AT3G15040.1 Protein of unknown function DUF584 LOC_Os04g33760.1 DUF584 domain containing protein putative expressed	1.81796	-0.508894	0.013825	1
Bradi3g36887	PF00106 PF08659 PF01370 PF05368 PF01073 PF07993 PTHR10366 KOG1502 1.2.1.44 K09753 AT1G15950.1 ATCCR1 CCR1 IRX4 cinnamoyl coa reductase 1 LOC_Os08g34280.1 cinnamoyl-CoA reductase putative expressed	0.640874	6.81357	0.0139741	1
Bradi1g30070	PF03087 AT1G76240.1 Arabidopsis protein of unknown function (DUF241) LOC_Os06g50980.1 expressed protein	2.66367	-1.94872	0.013981	1
Bradi1g73170	PF03209 PTHR19432 KOG0637 AT2G02860.1 ATSUC3 ATSUT2 SUC3 SUT2 sucrose transporter 2 LOC_Os03g07480.2 sucrose transporter putativ expressed	0.583408	6.84919	0.014018	1
Bradi3g54410	LOC_Os09g07440.1 retrotransposon protein putative unclassified expressed	2.94312	-2.21279	0.0140323	1
Bradi4g37917	PF02536 PTHR13068 KOG1267 AT1G78930.1 Mitochondrial transcription termination factor family protein LOC_Os09g38720.1 mTERF domain containing protein expressed	1.25339	0.856002	0.0141645	1
Bradi2g25280	PF01453 PF00954 PF08276 PF07714 PF00069 PTHR23258 KOG1187 AT2G19130.1 S-locus lectin protein kinase family protein LOC_Os01g66640.1 S-domain receptor-like protein kinase putative expressed	-2.3846	0.344036	0.0142675	1
Bradi4g21960	AT3G11650.1 NHL2 NDR1/HIN1-like 2 LOC_Os07g14700.1 harpin-induced protein 1 domain containing protein expressed	-5.86801	-0.664513	0.0143856	1
Bradi1g02510	PF03552 PTHR13301:SF1 2.4.1.12 K10999 AT5G64740.1 CESA6 E112 IXR2 PRC1 cellulose synthase 6 LOC_Os03g62090.1 CESA5 - cellulose synthase expressed	-15.5975	8.71556	0.0143937	1
Bradi2g04690	PF00955 PTHR11453 AT1G15460.1 ATBOR4 BOR4 HCO3- transporter family LOC_Os01g08020.1 boron transporter protein putative expressed	0.847314	5.86049	0.014435	1
Bradi3g11030	PF04640 AT1G76590.1 PLATZ transcription factor family protein LOC_Os02g07650.1 zinc-binding protein putative expressed	1.81624	-0.863956	0.0145714	1
Bradi1g56790	PF00106 PF08659 PTHR19410 KOG0725 AT3G03980.1 NAD(P)-binding Rossmann-fold superfamily protein LOC_Os07g07440.1 versicolorin reductase putative expressed	-1.80815	3.16746	0.0145952	1
Bradi3g44607	PF02838 PF00728 PTHR22600 KOG2499 AT1G65590.1 ATHEX1 HEXO3 beta-hexosaminidase 3 LOC_Os05g34320.1 beta-hexosaminidase precursor putative expressed	1.55477	0.260831	0.0146519	1
Bradi1g05810	PF00646 AT3G60790.1 F-box family protein LOC_Os03g06100.1 retrotransposon protein putative unclassified expressed	0.634438	4.56817	0.0146598	1
Bradi4g02190	AT2G23450.1 Protein kinase superfamily protein LOC_Os12g40419.3 protein kinase domain containing protein expressed	-4.9783	-1.29789	0.0146852	1
Bradi1g07247	PF03790 PF03791 PF03789 PF05920 PF00046 PTHR11850 KOG0773 AT4G08150.1 BP BP1 KNAT1 KNOTTED-like from Arabidopsis thaliana LOC_Os03g56110.1 homeobox protein knotted-1 putative expressed	-5.4242	-0.98671	0.014963	1
Bradi1g32740		1.88146	-1.36459	0.0150128	1
Bradi3g46040	PF00097 PTHR22764 AT1G72310.1 ATL3 RING/U-box superfamily protein LOC_Os02g35329.1 RING-H2 finger protein ATL3F putative expressed	-2.15316	3.84951	0.0150415	1
Bradi4g34690	PF07732 PF00394 PF07731 PTHR11709 KOG1263 AT4G39830.1 Cupredoxin superfamily protein LOC_Os09g32952.1 L-ascorbate oxidase precursor putative expressed	-5.4031	-1.00346	0.0153125	1
Bradi1g72950	PF01174 PF07685 PF01965 KOG3210 2.6.-.- K08681 AT5G60540.1 ATPDX2 EMB2407 PDX2 pyridoxine biosynthesis 2 LOC_Os02g03740.1 pyridoxal biosynthesis protein PDX2 putative expressed	-1.11706	3.13368	0.0154041	1
Bradi3g20030	PF00067 PTHR19383 KOG0156 AT1G13110.1 CYP71B7 cytochrome P450 family 71 subfamily B polypeptide 7 LOC_Os06g30500.1 cytochrome P450 putative expressed	2.67392	-1.23108	0.0154805	1
Bradi4g23070	PF00079 PTHR11461 KOG2392 AT1G47710.1 Serine protease inhibitor (SERPIN) family protein LOC_Os01g16200.1 serpin domain containing protein putative expressed	-5.13255	-1.19349	0.0154822	1
Bradi1g23080	AT5G50890.1 alpha/beta-Hydrolases superfamily protein LOC_Os07g39810.1 lipase class 3 family protein putative expressed	1.20505	1.636	0.0156899	1
Bradi1g01442	PF08263 PF00560 PF07714 PF00069 PTHR23258 KOG1187 AT3G47570.1 Leucine-rich repeat protein kinase family protein LOC_Os10g13970.1 receptor-like kinase putative expressed	-1.9164	1.6152	0.0157336	1
Bradi1g56137	PF01844 AT2G23840.1 HNH endonuclease LOC_Os07g07480.1 HNH endonuclease domain-containing protein putative expressed	-0.750192	4.74607	0.0158036	1
Bradi2g09300	PF05498 AT1G02900.1 ATRALF1 RALF1 RALFL1 rapid alkalinization factor 1 LOC_Os01g15320.1 RALFL9 - Rapid ALkalinization Factor RALF family protein precursor expressed	0.855947	3.72723	0.0158357	1
Bradi3g58700	PF00201 PTHR11926 KOG1192 AT1G22360.1 AtUGT85A2 UGT85A2 UDP-glucosyl transferase 85A2 LOC_Os02g51900.1 cytokinin-O-glucosyltransferase 2 putative expressed	-1.8843	1.5861	0.0158523	1
Bradi4g21920	PF02458 AT3G62160.1 HXXXD-type acyl-transferase family protein LOC_Os10g03390.1 transferase family protein putative expressed	2.39523	0.766697	0.0163137	1
Bradi2g05500	PF03106 AT1G18860.1 ATWRKY61 WRKY61 WRKY DNA-binding protein 61 LOC_Os01g09080.1 WRKY107 expressed	1.72908	0.243703	0.0164252	1
Bradi3g16750	PF00069 PF07714 PTHR23258 KOG1187 AT5G25930.1 Protein kinase family protein with leucine-rich repeat domain LOC_Os02g13410.1 leucine-rich repeat family protein putative expressed	-2.49567	-0.0472853	0.0164827	1
Bradi1g59180	PF03106 AT1G69310.1 ATWRKY57 WRKY57 WRKY DNA-binding protein 57 LOC_Os07g02060.1 WRKY29 expressed	0.958197	2.51369	0.0165303	1
Bradi2g26830	AT4G25330.1 LOC_Os05g32100.1 expressed protein	2.72935	-1.63978	0.0166774	1
Bradi4g04280	PF12552 PTHR21726:SF3 AT5G02390.1 Protein of unknown function (DUF3741) LOC_Os12g38260.1 expressed protein	-5.08044	-1.2319	0.0166781	1
Bradi3g46070	PF03094 AT4G02600.1 ATMLO1 MLO1 Seven transmembrane MLO family protein LOC_Os01g66510.1 MLO domain containing protein putative expressed	-1.49323	5.61032	0.0168458	1
Bradi3g52120	PF04564 PTHR22849 AT2G35930.1 PUB23 plant U-box 23 LOC_Os02g46500.1 U-box putative expressed	2.75382	-1.72495	0.0168695	1
Bradi4g03070	PF00010 PTHR10985 AT5G43175.1 basic helix-loop-helix (bHLH) DNA-binding superfamily protein LOC_Os12g39850.1 helix-loop-helix DNA-binding domain containing protein expressed	2.63004	0.420298	0.0169517	1
Bradi4g34927	PF00232 PTHR10353 KOG0626 AT1G02850.2 BGLU11 beta glucosidase 11 LOC_Os09g33680.1 Os9bglu31 - beta-glucosidase dhurrinase similar to G. max hydroxyisourate hydrolase expressed	-1.88629	8.1148	0.0170224	1
Bradi3g52960	PF00929 PTHR12801 KOG2249 AT3G27970.1 Exonuclease family protein LOC_Os02g47920.1 ZOS2-16 - C2H2 zinc finger protein expressed	1.65394	-0.408721	0.0172076	1
Bradi2g15690	AT2G25625.1 LOC_Os05g49940.1 expressed protein	-5.16493	-1.17237	0.0172237	1
Bradi5g21170	PF00201 PTHR11926 KOG1192 AT5G49690.1 UDP-Glycosyltransferase superfamily protein LOC_Os10g03320.1 UDP-glucoronosyl and UDP-glucosyl transferase domain containing protein expressed	2.75749	-2.17192	0.0172728	1
Bradi4g35500	PF01120 PTHR10030 AT2G28100.1 ATFUC1 FUC1 alpha-L-fucosidase 1 LOC_Os09g34920.1 glycosyl hydrolase family 29 putative expressed	1.07141	2.85671	0.0172737	1
Bradi5g03477	PF00664 PF00005 PTHR19242 KOG0054 AT2G47800.1 ATMRP4 EST3 MRP4 multidrug resistance-associated protein 4 LOC_Os04g13220.1 ABC transporter family protein putative expressed	-6.06079	-0.499249	0.0174726	1
Bradi1g32710	PF00106 PF08659 PTHR19410 KOG0725 AT3G51680.1 NAD(P)-binding Rossmann-fold superfamily protein LOC_Os07g49120.1 sex determination protein tasselseed-2 putative expressed	3.36064	-2.48432	0.0178297	1
Bradi1g07936	PF00010 AT3G19500.1 basic helix-loop-helix (bHLH) DNA-binding superfamily protein LOC_Os03g55220.1 bHelix-loop-helix transcription factor putative expressed	-2.23071	1.30065	0.0178715	1
Bradi2g26220	LOC_Os05g32790.1 expressed protein	1.51036	-0.210963	0.0179377	1
Bradi1g76460	PF03407 PTHR10483 AT1G14590.1 Nucleotide-diphospho-sugar transferase family protein LOC_Os03g03730.1 regulatory protein putative expressed	-1.592	2.65558	0.0179608	1
Bradi2g24987	PF02365 AT1G01720.1 ANAC002 ATAF1 NAC (No Apical Meristem) domain transcriptional regulator superfamily protein LOC_Os05g34830.1 No apical meristem protein putative expressed	-2.42393	3.06476	0.0179627	1
Bradi2g11320	PF00141 AT4G11290.1 Peroxidase superfamily protein LOC_Os01g19020.1 peroxidase precursor putative expressed	1.57301	7.29736	0.0179849	1
Bradi3g59140	PF02536 AT5G64950.1 Mitochondrial transcription termination factor family protein LOC_Os02g51460.1 mTERF family protein expressed	-5.16553	-1.1722	0.0180313	1
Bradi2g60780	PF07839 AT5G04020.1 calmodulin binding LOC_Os01g72190.1 expressed protein	-2.85049	-0.519998	0.0180376	1
Bradi5g25240	PF00646 AT4G14103.2 F-box/RNI-like superfamily protein LOC_Os04g19810.1 OsFBL12 - F-box domain and LRR containing protein expressed	3.35683	-2.48405	0.0181136	1
Bradi4g28750	LOC_Os09g21330.1 expressed protein	3.35724	-2.48408	0.0181465	1
Bradi5g14340		2.80894	-0.240605	0.0182419	1
Bradi1g03980	PF01490 PTHR22950 KOG1304 AT3G11900.1 ANT1 aromatic and neutral transporter 1 LOC_Os03g60260.1 ANT1 putative expressed	1.24786	3.55901	0.0184168	1
Bradi4g27760	PF06886 PTHR14326:SF5 AT5G37478.1 TPX2 (targeting protein for Xklp2) protein family LOC_Os09g13650.1 microtubule-associated protein putative expressed	0.66585	5.58292	0.0186029	1
Bradi2g60970	PF00010 PTHR19290 AT3G56970.1 BHLH038 ORG2 basic helix-loop-helix (bHLH) DNA-binding superfamily protein LOC_Os01g72370.1 helix-loop-helix DNA-binding domain containing protein expressed	0.973058	4.41973	0.0187784	1
Bradi4g07520	PF02893 AT5G13200.1 GRAM domain family protein LOC_Os12g29400.1 GRAM domain containing protein expressed	-2.87617	4.20415	0.0189506	1
Bradi1g25860	PF01946 PF01266 PF00890 PF07992 PTHR11632 KOG2960 K03146 AT5G54770.1 THI1 THI4 TZ thiazole biosynthetic enzyme chloroplast (ARA6) (THI1) (THI4) LOC_Os07g34570.1 FAD dependent oxidoreductase domain containing protein expressed	0.792335	8.81526	0.0190153	1
Bradi3g60756	PF00083 PF07690 PTHR11600 KOG0254 AT3G51490.2 TMT3 tonoplast monosaccharide transporter3 LOC_Os11g28610.1 transporter family protein putative expressed	1.56183	0.78518	0.0191033	1
Bradi3g56580	PF01490 PTHR22950 KOG1303 AT5G23810.1 AAP7 amino acid permease 7 LOC_Os02g49060.1 amino acid transporter putative expressed	2.52285	-1.48423	0.0191905	1
Bradi2g47860	PF03641 AT5G11950.1 Putative lysine decarboxylase family protein LOC_Os01g51210.1 uncharacterized protein PA4923 putative expressed	-0.925264	5.22578	0.0193584	1
Bradi1g71540	PF03351 PF04526 PF03188 PTHR23130 KOG4293 AT3G25290.1 Auxin-responsive family protein LOC_Os03g09900.1 membrane protein putative expressed	-1.01204	5.29268	0.0193882	1
Bradi4g11700	PF00646 PTHR20872:SF1 AT3G07870.1 F-box and associated interaction domains-containing protein LOC_Os10g25210.1 OsFBX384 - F-box domain containing protein expressed	-4.87814	-1.36377	0.019433	1
Bradi2g59600	LOC_Os09g04430.1 expressed protein	-6.48117	-0.142903	0.0194498	1
Bradi5g16621	PF00106 PF08659 PTHR19410 KOG1208 AT1G01800.1 NAD(P)-binding Rossmann-fold superfamily protein LOC_Os04g44950.1 short-chain dehydrogenase/reductase putative expressed	-4.04164	3.79113	0.0195496	1
Bradi1g36790	PF00067 PTHR19383 KOG0156 AT4G36220.1 CYP84A1 FAH1 ferulic acid 5-hydroxylase 1 LOC_Os10g36848.1 cytochrome P450 putative expressed	2.19943	-1.50901	0.0197671	1
Bradi3g06420	PF01150 PTHR11782 KOG1385 AT5G18280.1 APY2 ATAPY2 apyrase 2 LOC_Os12g02980.1 nucleoside-triphosphatase putative expressed	1.17267	2.78058	0.0197863	1
Bradi2g53260	PF02365 AT5G63790.1 ANAC102 NAC102 NAC domain containing protein 102 LOC_Os01g60020.1 NAC domain transcription factor putative expressed	-2.28264	4.74789	0.0199355	1
Bradi3g28417	PF07690 PF00854 PTHR11654 KOG1237 AT5G46050.1 ATPTR3 PTR3 peptide transporter 3 LOC_Os10g33210.1 peptide transporter PTR3-A putative expressed	2.43026	2.01812	0.0199809	1
Bradi3g51630	PF00847 K09286 AT4G25470.1 ATCBF2 CBF2 DREB1C FTQ4 C-repeat/DRE binding factor 2 LOC_Os02g45450.1 dehydration-responsive element-binding protein putative expressed	-5.67121	-0.81456	0.0200217	1
Bradi5g04810	AT5G24860.1 ATFPF1 FPF1 flowering promoting factor 1 LOC_Os04g21350.2 flowering promoting factor-like 1 putative expressed	-5.24909	-1.11376	0.020205	1
Bradi4g34460	AT3G57360.1 LOC_Os09g32700.1 expressed protein	-1.70343	1.53937	0.0202119	1
Bradi2g22290	PF03330 PF01357 AT1G69530.1 AT-EXP1 ATEXP1 ATEXPA1 ATHEXP ALPHA 1.2 EXP1 EXPA1 expansin A1 LOC_Os05g39990.1 expansin precursor putative expressed	0.931879	3.81245	0.0204727	1
Bradi4g26750	PTHR11638 AT2G29970.1 Double Clp-N motif-containing P-loop nucleoside triphosphate hydrolases superfamily protein LOC_Os11g01330.1 expressed protein	0.645437	6.57393	0.0207331	1
Bradi3g08750	PF07911 AT1G79770.1 Protein of unknown function (DUF1677) LOC_Os02g13620.1 expressed protein	2.94897	-2.21325	0.0207711	1
Bradi4g09430	PF00704 AT5G24090.1 ATCHIA CHIA chitinase A LOC_Os06g25010.1 glycosyl hydrolase putative expressed	-1.56812	4.98195	0.0208615	1
Bradi1g74710	PF03330 PF01357 AT1G20190.1 ATEXP11 ATEXPA11 ATHEXP ALPHA 1.14 EXP11 EXPA11 expansin 11 LOC_Os03g06050.1 expansin precursor putative expressed	-5.86412	-0.656889	0.0208796	1
Bradi1g77990	PF00722 PF06955 AT2G36870.1 XTH32 xyloglucan endotransglucosylase/hydrolase 32 LOC_Os03g01800.1 glycosyl hydrolases family 16 putative expressed	0.880762	3.9634	0.0213359	1
Bradi2g39275	PF00280 AT2G38870.1 Serine protease inhibitor potato inhibitor I-type family protein LOC_Os12g25090.2 expressed protein	0.893777	4.97733	0.0214149	1
Bradi4g08970	PF00067 PTHR19383 KOG0158 AT2G26170.1 CYP711A1 MAX1 cytochrome P450 family 711 subfamily A polypeptide 1 LOC_Os01g50590.1 cytochrome P450 putative expressed	-6.08593	-0.499499	0.0214212	1
Bradi3g57480	PF03005 AT5G06700.1 TBR Plant protein of unknown function (DUF828) LOC_Os02g53380.1 expressed protein	-2.38286	0.345946	0.0215006	1
Bradi2g18850	PF00931 AT3G50950.1 ZAR1 HOPZ-ACTIVATED RESISTANCE 1 LOC_Os05g45690.1 expressed protein	-5.10316	-1.21357	0.0216319	1
Bradi3g23280	PF02458 AT5G48930.1 HCT hydroxycinnamoyl-CoA shikimate/quinate hydroxycinnamoyl transferase LOC_Os10g23820.1 transferase family protein putative expressed	-4.27294	1.55979	0.0217559	1
Bradi1g33430	PF01336 PTHR13989 AT2G24490.1 ATRPA2 ATRPA32A ROR1 RPA2 RPA32A replicon protein A2 LOC_Os06g47830.1 RPA2C - Putative single-stranded DNA binding complex subunit 2 expressed	2.44836	-2.0939	0.0223624	1
Bradi1g14350	PF01554 PTHR11206 KOG1347 AT3G26590.1 MATE efflux family protein LOC_Os03g42830.1 MATE efflux family protein putative expressed	-1.2857	3.61085	0.0225882	1
Bradi2g11010	LOC_Os05g13830.1 TsetseEP precursor putative expressed	0.969859	4.14985	0.0228592	1
Bradi3g57010	PF02298 AT2G02850.1 ARPN plantacyanin LOC_Os02g49850.1 plastocyanin-like domain containing protein putative expressed	-5.33017	-1.05696	0.023198	1
Bradi1g20240	PF00067 PTHR19383 KOG0157 AT2G46960.2 CYP709B1 cytochrome P450 family 709 subfamily B polypeptide 1 LOC_Os07g44140.1 cytochrome P450 72A1 putative expressed	-4.09626	6.60742	0.0233301	1
Bradi4g36060	AT4G22920.1 ATNYE1 NYE1 non-yellowing 1 LOC_Os09g36200.1 senescence-inducible chloroplast stay-green protein 1 putative expressed	-2.19115	1.26306	0.0233347	1
Bradi3g12450	AT5G24860.1 ATFPF1 FPF1 flowering promoting factor 1 LOC_Os02g26210.1 flowering promoting factor-like 1 putative expressed	1.7045	-0.436954	0.0234861	1
Bradi5g21980	PF07816 AT1G56020.1 LOC_Os04g52800.1 expressed protein	-1.48849	1.33972	0.0235915	1
Bradi2g03460	AT2G39050.1 hydroxyproline-rich glycoprotein family protein LOC_Os01g01450.1 stress responsive protein putative expressed	0.783718	8.42343	0.0238252	1
Bradi1g51030	PF03106 AT5G15130.1 ATWRKY72 WRKY72 WRKY DNA-binding protein 72 LOC_Os06g05380.1 WRKY73 expressed	1.74824	-0.468728	0.0239185	1
Bradi2g09940	PF04193 PTHR14856:SF7 KOG2913 AT2G41050.1 PQ-loop repeat family protein / transmembrane family protein LOC_Os01g16170.1 PQ loop repeat domain containing protein expressed	-0.70868	7.39964	0.0240258	1
Bradi2g50170		2.00805	-0.846895	0.0240327	1
novel_gene_169		2.08286	-1.29502	0.0241373	1
Bradi1g59570	PF03171 PTHR10209 KOG0143 AT4G21200.1 ATGA2OX8 GA2OX8 gibberellin 2-oxidase 8 LOC_Os07g01340.1 gibberellin 2-beta-dioxygenase 7 putative expressed	2.33717	-0.463508	0.0242112	1
Bradi2g07760	PF01048 PTHR21234 AT4G28940.1 Phosphorylase superfamily protein LOC_Os01g12940.1 phosphorylase domain containing protein putative expressed	1.65776	6.44624	0.0243939	1
Bradi3g39997	PF00232 PTHR10353 KOG0626 AT2G44480.1 BGLU17 beta glucosidase 17 LOC_Os08g39870.1 Os8bglu28 - beta-glucosidase homologue similar to Os4bglu12 exoglucanase expressed	0.916772	11.2874	0.0244271	1
Bradi4g15430	PF04578 PF00443 PTHR10420 AT2G32780.1 ATUBP1 UBP1 ubiquitin-specific protease 1 LOC_Os11g40450.1 retrotransposon protein putative Ty1-copia subclass expressed	-1.4584	3.11521	0.0244965	1
Bradi5g16900	PF11837 PF00251 PF08244 KOG0228 3.2.1.26 K01193 AT1G62660.1 Glycosyl hydrolases family 32 protein LOC_Os04g45290.1 glycosyl hydrolases putative expressed	0.698361	4.99892	0.0247012	1
Bradi1g63460	PF00067 PTHR19383 KOG0157 AT5G24910.1 CYP714A1 cytochrome P450 family 714 subfamily A polypeptide 1 LOC_Os03g21400.1 cytochrome P450 putative expressed	1.25396	1.28433	0.0247219	1
Bradi5g03460	PF00664 PF00005 PTHR19242 KOG0054 AT3G62700.1 ATMRP10 MRP10 multidrug resistance-associated protein 10 LOC_Os04g13210.1 multidrug resistance-associated protein putative expressed	-1.34942	6.0704	0.0248135	1
Bradi2g21230	LOC_Os01g58800.1 expressed protein	3.13808	-2.25356	0.0248364	1
Bradi2g33450	PF00390 PF03949 PTHR23406 KOG1257 1.1.1.40 K00029 AT5G25880.1 ATNADP-ME3 NADP-ME3 NADP-malic enzyme 3 LOC_Os05g09440.1 NADP-dependent malic enzyme chloroplast precursor putative expressed	-1.11985	7.20813	0.0248916	1
Bradi3g36347	PF00067 PTHR19383 KOG0156 AT3G48280.1 CYP71A25 cytochrome P450 family 71 subfamily A polypeptide 25 LOC_Os08g01510.1 cytochrome P450 putative expressed	0.722795	4.41009	0.0251596	1
Bradi4g01877	LOC_Os06g02840.1 expressed protein	2.74897	-2.1711	0.0254629	1
Bradi4g34030	PF00226 PTHR11821 KOG0691 AT1G21080.1 DNAJ heat shock N-terminal domain-containing protein LOC_Os09g32050.1 chaperone protein dnaJ 10 putative expressed	-1.00636	3.12698	0.025607	1
Bradi4g12600	AT5G67390.1 LOC_Os11g41600.1 expressed protein	-1.26716	5.88283	0.025668	1
Bradi3g23250		-4.94458	-1.31989	0.025713	1
Bradi1g75330	PF03080 AT5G25410.1 Protein of Unknown Function (DUF239) LOC_Os07g24050.1 carboxyl-terminal proteinase putative expressed	-5.15099	-1.18864	0.0257152	1
Bradi5g01030	PF07762 AT5G45540.1 Protein of unknown function (DUF594) LOC_Os04g05104.1 retrotransposon protein putative unclassified expressed	-2.25047	0.227389	0.0259263	1
Bradi1g06410	PF00098 PF06839 PTHR23002 AT3G42860.1 zinc knuckle (CCHC-type) family protein LOC_Os03g57260.2 GRF zinc finger family protein expressed	1.25747	0.796042	0.0259286	1
Bradi5g17760	PF03330 PF01357 AT1G65680.1 ATEXPB2 ATHEXP BETA 1.4 EXPB2 expansin B2 LOC_Os05g15690.1 expansin precursor putative expressed	-4.83729	-1.38843	0.026102	1
Bradi3g42030	PF08240 PF00107 PTHR11695 KOG0024 1.1.1.14 K00008 AT5G51970.1 GroES-like zinc-binding alcohol dehydrogenase family protein LOC_Os08g43190.2 dehydrogenase putative expressed	0.675325	5.16747	0.0262194	1
Bradi3g44700	PF00447 PTHR10015 KOG0627 AT5G03720.1 AT-HSFA3 HSFA3 heat shock transcription factor A3 LOC_Os02g32590.1 HSF-type DNA-binding domain containing protein expressed	-3.43852	1.31119	0.0263306	1
Bradi3g51350	PF02133 KOG2466 K03457 AT5G03555.1 permease cytosine/purines uracil thiamine allantoin family protein LOC_Os02g44680.1 allantoin permease putative expressed	1.14089	1.3721	0.0266863	1
Bradi4g12110	PF00892 AT5G64700.1 nodulin MtN21 /EamA-like transporter family protein LOC_Os12g33300.1 integral membrane protein DUF6 containing protein expressed	2.59158	-2.13203	0.0267529	1
Bradi1g65440	PF02776 PF00205 PF02775 PTHR18968 KOG1184 4.1.1.1 K01568 AT4G33070.1 Thiamine pyrophosphate dependent pyruvate decarboxylase family protein LOC_Os03g18220.1 pyruvate decarboxylase isozyme 2 putative expressed	-0.812374	7.78223	0.0267886	1
Bradi2g39270	PF00280 PF11720 AT2G38870.1 Serine protease inhibitor potato inhibitor I-type family protein LOC_Os12g25090.2 expressed protein	0.970949	5.4533	0.0269396	1
Bradi2g42260	PF02798 PF00043 PTHR11260 KOG0406 AT1G10360.1 ATGSTU18 GST29 GSTU18 glutathione S-transferase TAU 18 LOC_Os10g38710.1 glutathione S-transferase putative expressed	-4.65923	5.44524	0.0269743	1
Bradi2g59670	PF00106 PF08659 PF07993 PTHR19410 KOG0725 AT5G06060.1 NAD(P)-binding Rossmann-fold superfamily protein LOC_Os01g70525.1 tropinone reductase putative expressed	-6.30491	-0.287316	0.0270448	1
Bradi4g37180	PF00861 AT3G45020.1 Ribosomal L18p/L5e family protein LOC_Os09g37740.1 ribosomal L18p/L5e family protein putative expressed	1.79504	-1.23265	0.0270785	1
Bradi1g17180	PF00067 PTHR19383 KOG0156 1.14.13.21 K05280 AT5G07990.1 CYP75B1 D501 TT7 Cytochrome P450 superfamily protein LOC_Os10g17260.1 cytochrome P450 putative expressed	2.26472	-1.81812	0.0271851	1
Bradi3g47490		-0.771371	8.32213	0.027287	1
Bradi1g65230	LOC_Os03g18490.1 RPGR putative expressed	-5.93108	-0.611395	0.0273038	1
Bradi4g06567	PF00010 AT2G14760.1 basic helix-loop-helix (bHLH) DNA-binding superfamily protein LOC_Os12g32400.1 helix-loop-helix DNA-binding domain containing protein expressed	2.15051	-0.813631	0.0277635	1
Bradi1g59250	PF00319 PF01486 PTHR11945 KOG0014 K09264 AT1G69120.1 AGL7 AP1 K-box region and MADS-box transcription factor family protein LOC_Os07g01820.2 OsMADS15 - MADS-box family gene with MIKCc type-box expressed	2.58525	-2.13131	0.0278624	1
Bradi2g33317	PF03767 AT4G29260.1 HAD superfamily subfamily IIIB acid phosphatase LOC_Os05g10210.1 HAD superfamily phosphatase putative expressed	1.01182	5.96532	0.0278924	1
Bradi5g19060	LOC_Os03g03520.1 expressed protein	2.44888	-1.98396	0.0279342	1
Bradi4g20426	AT3G19670.1 ATPRP40B PRP40B pre-mRNA-processing protein 40B	-1.74247	0.852853	0.0279845	1
Bradi3g31750	PF02798 PF00043 PTHR11260 KOG0406 AT1G10370.1 ATGSTU17 ERD9 GST30 GST30B Glutathione S-transferase family protein LOC_Os10g38470.1 glutathione S-transferase putative expressed	-3.49527	3.82748	0.0280955	1
Bradi2g35430	PTHR10483 AT4G30700.1 Pentatricopeptide repeat (PPR) superfamily protein LOC_Os05g06150.1 vegetative storage protein putative expressed	-4.87692	-1.36438	0.0282682	1
Bradi1g14980	PF03009 PTHR23344 KOG2258 3.1.4.46 K01126 AT5G08030.1 PLC-like phosphodiesterases superfamily protein LOC_Os03g40670.1 glycerophosphoryl diester phosphodiesterase family protein putative expressed	1.46513	0.288787	0.0282875	1
Bradi3g19670	PF00106 PF01370 PF05368 PF02719 PF01073 PF07993 PTHR10366 KOG1502 AT1G15950.1 ATCCR1 CCR1 IRX4 cinnamoyl coa reductase 1 LOC_Os08g17500.1 cinnamoyl-CoA reductase putative expressed	-6.98673	0.288012	0.0283304	1
Bradi4g36970	PF00201 PTHR11926 KOG1192 AT3G16520.3 UGT88A1 UDP-glucosyl transferase 88A1 LOC_Os01g53350.1 anthocyanidin 5 3-O-glucosyltransferase putative expressed	-7.86007	4.16871	0.0284709	1
Bradi1g45710	PF02298 AT2G32300.1 UCC1 uclacyanin 1 LOC_Os06g11490.1 plastocyanin-like domain containing protein putative expressed	0.623937	4.70536	0.0287982	1
Bradi3g48180	PF00643 AT2G31380.1 STH salt tolerance homologue LOC_Os02g39360.1 B-box zinc finger family protein putative expressed	0.723593	3.92402	0.0288131	1
Bradi2g54710	PF06480 PF00004 PTHR23076 AT2G29080.1 ftsh3 FTSH protease 3 LOC_Os05g38400.1 OsFtsH8 FtsH protease homologue of AtFtsH3/10 expressed	-2.63455	-0.685624	0.0288151	1
Bradi4g15080	PF08224 LOC_Os07g03040.1 expressed protein	-2.99117	-0.408902	0.0291106	1
Bradi1g12410	PF01657 PF00069 PF07714 PTHR23258 KOG1187 AT4G23180.1 CRK10 RLK4 cysteine-rich RLK (RECEPTOR-like protein kinase) 10 LOC_Os05g41370.1 TKL_IRAK_DUF26-la.1 - DUF26 kinases have homology to DUF26 containing loci expressed	-4.94749	-1.31912	0.0291228	1
Bradi1g75640	AT2G20310.1 RIN13 RPM1 interacting protein 13 LOC_Os03g04740.1 expressed protein	-2.52905	-0.0153475	0.0294782	1
Bradi1g72630	LOC_Os03g08290.1 expressed protein	1.84328	-0.753647	0.0295268	1
Bradi2g25417	PF00854 PTHR11654 KOG1237 AT1G68570.1 Major facilitator superfamily protein LOC_Os05g34010.1 peptide transporter PTR2 putative expressed	0.705626	4.14116	0.0296807	1
Bradi1g57470	PF01156 PTHR12304 KOG2938 AT1G05620.1 URH2 uridine-ribohydrolase 2 LOC_Os03g31170.1 inosine-uridine preferring nucleoside hydrolase family protein putative expressed	0.562414	5.28763	0.0298707	1
Bradi1g26550	PF00398 PF01170 PF05175 PF06325 PF08241 PTHR11727 KOG0820 2.1.1.183 K14191 AT5G66360.2 Ribosomal RNA adenine dimethylase family protein LOC_Os07g32550.1 dimethyladenosine transferase putative expressed	-3.0617	-0.345387	0.0299114	1
Bradi2g47360	PF00664 PF00005 PTHR19242 KOG0055 AT1G02520.1 PGP11 P-glycoprotein 11 LOC_Os01g50160.1 MDR-like ABC transporter putative expressed	-5.2611	1.62761	0.0299903	1
Bradi1g08190	PF00201 PTHR11926 KOG1192 AT3G02100.1 UDP-Glycosyltransferase superfamily protein LOC_Os03g55030.1 UDP-glucoronosyl and UDP-glucosyl transferase domain containing protein expressed	1.00112	3.95465	0.0300754	1
Bradi4g06510	PF00412 PTHR18973 KOG1700 AT1G10200.1 WLIM1 GATA type zinc finger transcription factor family protein LOC_Os12g32620.1 OsWLIM1 - LIM domain protein putative actin-binding protein and transcription factor expressed	0.688133	7.72388	0.0302887	1
Bradi5g20820	PF00685 PTHR11783 AT5G43690.1 P-loop containing nucleoside triphosphate hydrolases superfamily protein LOC_Os12g17160.1 flavonol sulfotransferase putative expressed	2.27092	-1.45825	0.0308157	1
Bradi3g24450	PF01535 PTHR10483 AT5G64320.1 Pentatricopeptide repeat (PPR) superfamily protein LOC_Os10g22370.1 retrotransposon protein putative unclassified expressed	-1.91692	-0.0565789	0.0308967	1
Bradi1g44137	PF03893 PF01764 PTHR21493 KOG2088 AT5G37710.1 alpha/beta-Hydrolases superfamily protein LOC_Os06g14490.2 calmodulin-binding heat-shock protein putative expressed	-0.815914	4.99083	0.0309029	1
Bradi1g50720	PF03181 AT5G25610.1 ATRD22 RD22 BURP domain-containing protein LOC_Os06g17000.1 BURP domain containing protein expressed	2.55917	-2.01843	0.0309867	1
Bradi2g09900	PF02567 PTHR13774 KOG3033 K06998 AT4G02860.1 Phenazine biosynthesis PhzC/PhzF protein LOC_Os01g16146.1 phenazine biosynthesis protein putative expressed	-1.1073	5.14907	0.0310726	1
Bradi2g24010	PF00069 PF07714 PTHR22986 KOG0589 2.7.11.1 K08857 AT3G44200.1 ATNEK6 IBO1 NEK6 NIMA (never in mitosis gene A)-related 6 LOC_Os05g36960.1 protein kinase putative expressed	0.601598	6.27829	0.0311982	1
Bradi1g68820	PF00854 PTHR11654 KOG1237 AT2G02040.1 ATPTR2 ATPTR2-B NTR1 PTR2 PTR2-B peptide transporter 2 LOC_Os03g13274.2 peptide transporter PTR2 putative expressed	0.69687	4.86356	0.0312198	1
Bradi3g46710	LOC_Os02g36530.1 expressed protein	-3.65551	3.5258	0.0313525	1
Bradi2g06590	PF12222 AT3G14920.1 Peptide-N4-(N-acetyl-beta-glucosaminyl)asparagine amidase A protein LOC_Os01g10950.1 peptide-N4-asparagine amidase A putative expressed	0.715155	4.19806	0.0316974	1
Bradi1g50040	PF06325 PF01170 PF05175 PF07091 PF08242 PF08241 PF07109 PTHR10108 KOG1270 2.1.1.11 K03428 AT4G25080.1 CHLM magnesium-protoporphyrin IX methyltransferase LOC_Os06g04150.1 magnesium-protoporphyrin O-methyltransferase putative expressed	0.61294	4.46294	0.0316998	1
Bradi4g17230	PF00195 PF08392 PF08545 PF02797 PF08541 2.3.1.74 K00660 AT5G13930.1 ATCHS CHS TT4 Chalcone and stilbene synthase family protein LOC_Os11g32650.1 chalcone synthase putative expressed	0.630077	6.20895	0.0317626	1
Bradi1g01800	PF00696 PF01842 PTHR21499 KOG0456 2.7.2.4 K00928 AT5G13280.1 AK AK-LYS1 AK1 aspartate kinase 1 LOC_Os03g63330.1 aspartokinase chloroplast precursor putative expressed	0.547026	6.95921	0.0318423	1
Bradi1g07050	AT5G49810.1 MMT methionine S-methyltransferase LOC_Os05g01470.2 methionine S-methyltransferase putative expressed	2.97451	-2.43453	0.031882	1
Bradi3g41377	PF01842 AT1G69040.2 ACR4 ACT domain repeat 4 LOC_Os08g42080.1 ACR5 putative expressed	1.12039	1.70183	0.0319529	1
Bradi2g47650	AT5G63040.1 LOC_Os01g50830.1 expressed protein	0.625746	4.12141	0.0320007	1
Bradi5g25970	PF05093 PTHR13273 KOG4020 AT5G18400.2 Cytokine-induced anti-apoptosis inhibitor 1 Fe-S biogenesis LOC_Os04g57810.2 GA18008-PA putative expressed	-0.778057	5.04374	0.0320165	1
Bradi3g28000	PF04844 AT5G58360.1 ATOFP3 OFP3 ovate family protein 3 LOC_Os05g25910.1 DUF623 domain containing protein expressed	-5.54338	-0.911522	0.0320423	1
Bradi2g54500	PTHR11389 AT2G37430.1 C2H2 and C2HC zinc fingers superfamily protein LOC_Os01g62190.1 ZOS1-15 - C2H2 zinc finger protein expressed	-3.46487	-0.00253891	0.0320821	1
Bradi3g09250	PF07145 PF00076 PTHR10432 KOG0131 AT1G32790.1 CID11 CTC-interacting domain 11 LOC_Os02g14760.1 CID11 putative expressed	-0.967392	5.95151	0.0321042	1
Bradi2g05367	PF03101 PF10551 AT4G38180.1 FRS5 FAR1-related sequence 5 LOC_Os12g03660.1 transposon protein putative unclassified	0.731301	3.64536	0.0321313	1
Bradi2g13120	PF02798 PF00043 PTHR11260 KOG0867 AT3G62760.1 ATGSTF13 Glutathione S-transferase family protein LOC_Os01g27480.1 glutathione S-transferase putative expressed	-2.73643	1.32093	0.032286	1
Bradi4g21070	PF00011 PTHR11527 KOG3591 AT4G10250.1 ATHSP22.0 HSP20-like chaperones superfamily protein LOC_Os11g13980.1 hsp20/alpha crystallin family protein putative expressed	3.30963	-2.5873	0.032335	1
Bradi3g54970	PF01370 PF05368 PF01073 PTHR10366 AT1G15950.1 ATCCR1 CCR1 IRX4 cinnamoyl coa reductase 1 LOC_Os02g56700.1 dehydrogenase putative expressed	3.30896	-2.58726	0.0323627	1
[truncated: 26,551 more rows]

## Sheet: Data S3
Locus ID	Locus Description	log2 ratio	log2 cpm	p.value	q.value
[truncated: 26,892 more rows]

## Sheet: Data S4
Locus ID	Locus Description	log2 ratio	log2 cpm	p.value	q.value
[truncated: 26,892 more rows]

## Sheet: Data S5
Locus ID	Locus Description	log2 ratio	log2 cpm	p.value	q.value
[truncated: 26,892 more rows]

[truncated: 11 more sheets: Data S6, Data S7, Data S8, Data S9, Data S10, Data S11, Data S12, Data S13, Data S14, Data S15, Data S16]
